# Supplementary material for: Poly[[μ3-3-(3-pyrid­yl)acrylato-κ3 N:O:O′][μ2-3-(3-pyrid­yl)acrylato-κ3 O,O′:O][μ2-3-(3-pyrid­yl)acrylato-κ2 O:O′)]gadolinium(III)]
Source: Acta Crystallogr Sect E Struct Rep Online. 2008 May 3;64(Pt 6):m766–7. doi: 10.1107/S1600536808012270 (PMC2961497; doi:10.1107/S1600536808012270)
Supplement: Supplementary file 1 [file e-64-0m766-sup1.cif]

##############################################################################
###                                                                        ###
###        Electronic paper (Acta Crystallographica Section E)             ###
###                                                                        ###
##############################################################################
#                                                                            #
# This CIF contains the data in a paper accepted for publication in Acta     #
# Crystallographica Section E. It conforms to the requirements of Notes      #
# for Authors for Section E, and has been peer reviewed under the auspices   #
# of the IUCr Commission on Journals.                                        #
#                                                                            #
# Full details of the Crystallographic Information File format               #
# are given in the paper "The Crystallographic Information File (CIF):       #
# a New Standard Archive File for Crystallography" by S. R. Hall, F. H.      #
# Allen and I. D. Brown [Acta Cryst. (1991), A47, 655-685].                  #
#                                                                            #
# The current version of the core CIF dictionary is obtainable from          #
# ftp://ftp.iucr.org/pub/cif_core.dic. The current version number is 2.4.    #
#                                                                            #
# Software is freely available for graphical display of the structure(s) in  #
# this CIF.  For information consult the CIF home page http://www.iucr.org/  #
# cif/home.html                                                              #
#                                                                            #
# This file may be used for bona fide research purposes within the           #
# scientific community so long as proper attribution is given to the journal # 
# article from which it was obtained.                                        #
#                                                                            #
##############################################################################
                                             
data_I
_audit_creation_method     SHELXL-97
_chemical_name_systematic
;
Poly[[\m~3~-3-(3-pyridyl)acrylato-\k^3^<i>N</i>:<i>O</i>:<i>O</i>'][\m~2~-
3-(3-pyridyl)acrylato-\k^3^<i>O</i>,<i>O</i>':<i>O</i>][\m~2~-3-(3-
pyridyl)acrylato-\k^2^<i>O</i>:<i>O</i>')]gadolinium(III)]
;
_chemical_name_common     ?
_chemical_formula_moiety     'C24 H18 Gd N3 O6'
_chemical_formula_sum     'C24 H18 Gd N3 O6'
_chemical_formula_iupac     '[Gd (C8 H6 N O2)3]'
_chemical_formula_weight     601.66
_chemical_melting_point     ?
_symmetry_cell_setting     Monoclinic
_symmetry_space_group_name_H-M     'P 21/c'
_symmetry_space_group_name_Hall     '-P 2ybc'
loop_
    _symmetry_equiv_pos_as_xyz
    'x, y, z'
    '-x, y+1/2, -z+1/2'
    '-x, -y, -z'
    'x, -y-1/2, z-1/2'
_cell_length_a     7.7197(17)
_cell_length_b     25.646(6)
_cell_length_c     11.445(2)
_cell_angle_alpha     90.00
_cell_angle_beta     95.684(3)
_cell_angle_gamma     90.00
_cell_volume     2254.8(8)
_cell_formula_units_Z     4
_cell_measurement_reflns_used     5417
_cell_measurement_theta_min     2.65
_cell_measurement_theta_max     26.48
_cell_measurement_temperature     294(2)
_exptl_crystal_description     block
_exptl_crystal_colour     colourless
_exptl_crystal_size_max     0.24
_exptl_crystal_size_mid     0.20
_exptl_crystal_size_min     0.18
_exptl_crystal_density_diffrn     1.772
_exptl_crystal_density_meas     ?
_exptl_crystal_density_method     'not measured'
_exptl_crystal_F_000     1180
_exptl_absorpt_coefficient_mu     2.988
_exptl_absorpt_correction_type     multi-scan
_exptl_absorpt_process_details     '(SADABS; Bruker, 1998)'
_exptl_absorpt_correction_T_min     0.5341
_exptl_absorpt_correction_T_max     0.6154
_exptl_special_details
;
;
_diffrn_ambient_temperature     294(2)
_diffrn_radiation_type     MoK\a
_diffrn_radiation_wavelength     0.71073
_diffrn_radiation_source     'fine-focus sealed tube'
_diffrn_radiation_monochromator     graphite
_diffrn_measurement_device_type     'Bruker SMART CCD'
_diffrn_measurement_method     '\f and \w'
_diffrn_detector_area_resol_mean     ?
_diffrn_reflns_number     12572
_diffrn_reflns_av_R_equivalents     0.0476
_diffrn_reflns_av_sigmaI/netI     0.0522
_diffrn_reflns_theta_min     1.59
_diffrn_reflns_theta_max     26.55
_diffrn_reflns_theta_full     26.55
_diffrn_measured_fraction_theta_max     0.990
_diffrn_measured_fraction_theta_full     0.990
_diffrn_reflns_limit_h_min     -9
_diffrn_reflns_limit_h_max     9
_diffrn_reflns_limit_k_min     -30
_diffrn_reflns_limit_k_max     32
_diffrn_reflns_limit_l_min     -14
_diffrn_reflns_limit_l_max     7
_diffrn_standards_number     .
_diffrn_standards_interval_count     .
_diffrn_standards_interval_time     .
_diffrn_standards_decay_%     .
_refine_special_details
;
Refinement of <i>F</i>^2^ against ALL reflections. The weighted <i>R</i>-factor
<i>wR</i> and goodness of fit <i>S</i> are based on <i>F</i>^2^, conventional
<i>R</i>-factors <i>R</i> are based on <i>F</i>, with <i>F</i> set to zero for
negative <i>F</i>^2^. The threshold expression of <i>F</i>^2^ >
\s(<i>F</i>^2^) is used only for calculating <i>R</i>-factors(gt) <i>etc</i>.
and is not relevant to the choice of reflections for refinement.
<i>R</i>-factors based on <i>F</i>^2^ are statistically about twice as large
as those based on <i>F</i>, and <i>R</i>- factors based on ALL data will be
even larger.
;
_reflns_number_total     4654
_reflns_number_gt     3517
_reflns_threshold_expression     I>2\s(I)
_refine_ls_structure_factor_coef     Fsqd
_refine_ls_matrix_type     full
_refine_ls_R_factor_all     0.0542
_refine_ls_R_factor_gt     0.0367
_refine_ls_wR_factor_gt     0.0811
_refine_ls_wR_factor_ref     0.0899
_refine_ls_goodness_of_fit_ref     1.055
_refine_ls_restrained_S_all     1.055
_refine_ls_number_reflns     4654
_refine_ls_number_parameters     307
_refine_ls_number_restraints     0
_refine_ls_hydrogen_treatment     constr
_refine_ls_weighting_scheme     calc
_refine_ls_weighting_details
           'calc w=1/[\s^2^(Fo^2^)+(0.0357P)^2^+2.29P] where P=(Fo^2^+2Fc^2^)/3'
_atom_sites_solution_hydrogens     geom
_atom_sites_solution_primary     direct
_atom_sites_solution_secondary     difmap
_refine_ls_shift/su_max     0.001
_refine_ls_shift/su_mean     0.000
_refine_diff_density_max     2.063
_refine_diff_density_min     -1.165
_refine_ls_extinction_method     none
_refine_ls_extinction_coef     ?
loop_
    _atom_type_symbol
    _atom_type_description
    _atom_type_scat_dispersion_real
    _atom_type_scat_dispersion_imag
    _atom_type_scat_source
    'C' 'C' 0.0033 0.0016
                         'International Tables Vol C Tables 4.2.6.8 and 6.1.1.4'
    'H' 'H' 0.0000 0.0000
                         'International Tables Vol C Tables 4.2.6.8 and 6.1.1.4'
    'N' 'N' 0.0061 0.0033
                         'International Tables Vol C Tables 4.2.6.8 and 6.1.1.4'
    'O' 'O' 0.0106 0.0060
                         'International Tables Vol C Tables 4.2.6.8 and 6.1.1.4'
    'Gd' 'Gd' -0.1653 3.9035
                         'International Tables Vol C Tables 4.2.6.8 and 6.1.1.4'
_computing_data_collection     'SMART (Bruker, 1998)'
_computing_cell_refinement     'SAINT (Bruker, 1998)'
_computing_data_reduction     'SAINT (Bruker, 1998)'
_computing_structure_solution     'SHELXS97 (Sheldrick, 2008)'
_computing_structure_refinement     'SHELXL97 (Sheldrick, 2008)'
_computing_molecular_graphics     'SHELXTL (Sheldrick, 2008)'
_computing_publication_material     'SHELXTL (Sheldrick, 2008)'
loop_
    _atom_site_type_symbol
    _atom_site_label
    _atom_site_fract_x
    _atom_site_fract_y
    _atom_site_fract_z
    _atom_site_U_iso_or_equiv
    _atom_site_adp_type
    _atom_site_calc_flag
    _atom_site_refinement_flags
    _atom_site_occupancy
    _atom_site_disorder_assembly
    _atom_site_disorder_group
    Gd Gd1 0.75345(2) 0.501980(8) 0.574129(16) 0.01502(9) Uani d . 1 . .
    O O1 0.9665(4) 0.52846(14) 0.7208(3) 0.0273(7) Uani d . 1 . .
    O O2 1.1908(5) 0.52067(14) 0.6134(3) 0.0311(8) Uani d . 1 . .
    O O3 0.8511(4) 0.58040(13) 0.4964(3) 0.0306(8) Uani d . 1 . .
    O O4 1.0842(4) 0.57303(13) 0.3946(3) 0.0302(8) Uani d . 1 . .
    O O5 0.6072(4) 0.57155(13) 0.6716(3) 0.0262(7) Uani d . 1 . .
    O O6 0.4848(4) 0.55290(13) 0.4935(2) 0.0236(7) Uani d . 1 . .
    N N1 1.3676(5) 0.53963(15) 1.2405(3) 0.0240(9) Uani d . 1 . .
    C C5 0.5075(6) 0.58425(18) 0.5821(4) 0.0219(10) Uani d . 1 . .
    C C6 0.9606(6) 0.59796(18) 0.4321(4) 0.0236(10) Uani d . 1 . .
    C C7 1.2073(6) 0.5432(2) 0.9203(4) 0.0275(11) Uani d . 1 . .
    H H7 1.0910 0.5364 0.9292 0.033 Uiso calc R 1 . .
    C C9 0.3667(7) 0.72221(19) 0.6627(4) 0.0298(11) Uani d . 1 . .
    C C10 0.8451(7) 0.6892(2) 0.4348(4) 0.0330(12) Uani d . 1 . .
    H H10 0.7659 0.6781 0.4857 0.040 Uiso calc R 1 . .
    C C11 0.4341(7) 0.6688(2) 0.6617(4) 0.0314(12) Uani d . 1 . .
    H H11 0.4939 0.6570 0.7312 0.038 Uiso calc R 1 . .
    C C12 1.2511(6) 0.54388(19) 0.8113(4) 0.0245(10) Uani d . 1 . .
    H H12 1.3640 0.5534 0.7986 0.029 Uiso calc R 1 . .
    C C13 1.3224(6) 0.55200(19) 1.0284(4) 0.0248(10) Uani d . 1 . .
    C C14 0.7726(8) 0.7816(2) 0.4738(6) 0.0453(15) Uani d . 1 . .
    H H14 0.7220 0.7695 0.5390 0.054 Uiso calc R 1 . .
    C C15 1.5195(6) 0.5655(2) 1.2392(4) 0.0288(11) Uani d . 1 . .
    H H15 1.5874 0.5703 1.3101 0.035 Uiso calc R 1 . .
    N N2 0.3364(7) 0.80038(19) 0.7784(4) 0.0468(13) Uani d . 1 . .
    C C17 0.9503(7) 0.6539(2) 0.3963(5) 0.0347(13) Uani d . 1 . .
    H H17 1.0246 0.6649 0.3420 0.042 Uiso calc R 1 . .
    C C18 0.4192(6) 0.6355(2) 0.5732(4) 0.0290(11) Uani d . 1 . .
    H H18 0.3521 0.6444 0.5041 0.035 Uiso calc R 1 . .
    C C20 0.2839(7) 0.7472(2) 0.5650(4) 0.0370(13) Uani d . 1 . .
    H H20 0.2652 0.7298 0.4937 0.044 Uiso calc R 1 . .
    C C21 0.8437(7) 0.7449(2) 0.4033(5) 0.0332(12) Uani d . 1 . .
    C C22 0.2294(8) 0.7983(2) 0.5747(5) 0.0447(15) Uani d . 1 . .
    H H22 0.1733 0.8155 0.5102 0.054 Uiso calc R 1 . .
    C C23 1.4821(6) 0.5782(2) 1.0315(4) 0.0309(12) Uani d . 1 . .
    H H23 1.5217 0.5907 0.9627 0.037 Uiso calc R 1 . .
    N N3 0.7710(7) 0.8333(2) 0.4554(5) 0.0582(15) Uani d . 1 . .
    C C25 0.3879(8) 0.7510(2) 0.7660(5) 0.0425(14) Uani d . 1 . .
    H H25 0.4425 0.7345 0.8321 0.051 Uiso calc R 1 . .
    C C26 0.8422(8) 0.8500(2) 0.3614(6) 0.0539(17) Uani d . 1 . .
    H H26 0.8422 0.8856 0.3465 0.065 Uiso calc R 1 . .
    C C27 1.5802(6) 0.5853(2) 1.1382(4) 0.0326(12) Uani d . 1 . .
    H H27 1.6855 0.6031 1.1421 0.039 Uiso calc R 1 . .
    C C28 0.9162(8) 0.7645(2) 0.3054(5) 0.0429(14) Uani d . 1 . .
    H H28 0.9645 0.7418 0.2542 0.052 Uiso calc R 1 . .
    C C29 0.9163(9) 0.8174(2) 0.2846(6) 0.0515(16) Uani d . 1 . .
    H H29 0.9653 0.8308 0.2200 0.062 Uiso calc R 1 . .
    C C30 0.2599(8) 0.8233(2) 0.6821(5) 0.0441(15) Uani d . 1 . .
    H H30 0.2253 0.8578 0.6873 0.053 Uiso calc R 1 . .
    C C33 1.1260(6) 0.52998(18) 0.7078(4) 0.0203(9) Uani d . 1 . .
    C C34 1.2735(6) 0.53395(19) 1.1353(4) 0.0272(11) Uani d . 1 . .
    H H34 1.1676 0.5166 1.1340 0.033 Uiso calc R 1 . .
loop_
    _atom_site_aniso_label
    _atom_site_aniso_U_11
    _atom_site_aniso_U_22
    _atom_site_aniso_U_33
    _atom_site_aniso_U_12
    _atom_site_aniso_U_13
    _atom_site_aniso_U_23
    Gd1 0.01666(12) 0.01601(13) 0.01255(12) -0.00038(9) 0.00230(8) -0.00069(9)
    O1 0.0229(17) 0.036(2) 0.0223(17) -0.0025(15) -0.0008(14) -0.0003(14)
    O2 0.038(2) 0.036(2) 0.0197(17) -0.0029(16) 0.0062(15) -0.0066(15)
    O3 0.0317(19) 0.0241(19) 0.038(2) -0.0019(15) 0.0136(16) 0.0060(15)
    O4 0.0315(19) 0.0218(18) 0.038(2) 0.0080(15) 0.0080(16) 0.0036(15)
    O5 0.0279(18) 0.0274(19) 0.0230(17) 0.0059(14) 0.0011(14) -0.0011(14)
    O6 0.0245(17) 0.0224(17) 0.0241(17) -0.0025(13) 0.0027(14) -0.0061(13)
    N1 0.026(2) 0.024(2) 0.021(2) -0.0016(17) -0.0005(16) 0.0013(16)
    C5 0.022(2) 0.021(2) 0.022(2) -0.0032(19) 0.0024(19) 0.0027(19)
    C6 0.028(3) 0.019(2) 0.023(2) -0.0021(19) 0.000(2) 0.0005(18)
    C7 0.026(2) 0.036(3) 0.020(2) -0.011(2) -0.0020(19) -0.001(2)
    C9 0.035(3) 0.027(3) 0.028(3) 0.003(2) 0.005(2) -0.007(2)
    C10 0.036(3) 0.027(3) 0.037(3) 0.003(2) 0.009(2) 0.004(2)
    C11 0.037(3) 0.031(3) 0.025(3) 0.007(2) 0.001(2) 0.000(2)
    C12 0.023(2) 0.032(3) 0.019(2) -0.007(2) 0.0044(19) -0.0048(19)
    C13 0.029(3) 0.026(3) 0.020(2) -0.005(2) 0.003(2) -0.0030(19)
    C14 0.047(4) 0.036(3) 0.054(4) 0.012(3) 0.008(3) 0.004(3)
    C15 0.030(3) 0.032(3) 0.023(3) 0.000(2) -0.004(2) 0.003(2)
    N2 0.064(3) 0.033(3) 0.043(3) 0.007(2) 0.003(3) -0.012(2)
    C17 0.033(3) 0.029(3) 0.046(3) 0.007(2) 0.017(2) 0.013(2)
    C18 0.030(3) 0.027(3) 0.029(3) 0.003(2) 0.000(2) -0.004(2)
    C20 0.048(3) 0.029(3) 0.033(3) 0.004(2) -0.001(3) -0.003(2)
    C21 0.037(3) 0.026(3) 0.036(3) 0.006(2) 0.003(2) 0.004(2)
    C22 0.059(4) 0.026(3) 0.048(4) 0.007(3) 0.002(3) 0.004(3)
    C23 0.032(3) 0.038(3) 0.024(2) -0.011(2) 0.004(2) 0.003(2)
    N3 0.068(4) 0.026(3) 0.081(4) 0.013(3) 0.009(3) -0.004(3)
    C25 0.053(4) 0.036(3) 0.036(3) 0.013(3) -0.004(3) -0.005(2)
    C26 0.059(4) 0.024(3) 0.075(5) 0.007(3) -0.014(4) 0.008(3)
    C27 0.028(3) 0.040(3) 0.030(3) -0.011(2) 0.000(2) 0.003(2)
    C28 0.057(4) 0.032(3) 0.041(3) 0.008(3) 0.013(3) 0.006(2)
    C29 0.065(4) 0.033(3) 0.057(4) 0.005(3) 0.008(3) 0.016(3)
    C30 0.052(4) 0.023(3) 0.059(4) 0.004(3) 0.013(3) 0.000(3)
    C33 0.024(2) 0.021(2) 0.016(2) -0.0032(19) 0.0031(18) -0.0010(17)
    C34 0.028(3) 0.030(3) 0.023(2) -0.011(2) 0.000(2) -0.002(2)
_geom_special_details
;
All e.s.d.'s (except the e.s.d. in the dihedral angle between two l.s. planes)
are estimated using the full covariance matrix. The cell e.s.d.'s are taken
into account individually in the estimation of e.s.d.'s in distances, angles
and torsion angles; correlations between e.s.d.'s in cell parameters are only
used when they are defined by crystal symmetry. An approximate (isotropic)
treatment of cell e.s.d.'s is used for estimating e.s.d.'s involving l.s.
planes.
;
loop_
    _geom_bond_atom_site_label_1
    _geom_bond_atom_site_label_2
    _geom_bond_site_symmetry_2
    _geom_bond_distance
    _geom_bond_publ_flag
    Gd1 O4 3_766 2.305(3) y
    Gd1 O2 3_766 2.305(3) y
    Gd1 O1 . 2.332(3) y
    Gd1 O3 . 2.353(3) y
    Gd1 O6 3_666 2.383(3) y
    Gd1 O5 . 2.440(3) y
    Gd1 O6 . 2.546(3) y
    Gd1 N1 3_767 2.628(4) y
    Gd1 C5 . 2.846(5) ?
    O1 C33 . 1.255(5) ?
    O2 C33 . 1.257(5) ?
    O2 Gd1 3_766 2.305(3) ?
    O3 C6 . 1.258(5) ?
    O4 C6 . 1.259(6) ?
    O4 Gd1 3_766 2.305(3) ?
    O5 C5 . 1.262(5) ?
    O6 C5 . 1.293(5) ?
    O6 Gd1 3_666 2.383(3) ?
    N1 C15 . 1.348(6) ?
    N1 C34 . 1.351(6) ?
    N1 Gd1 3_767 2.628(4) ?
    C5 C18 . 1.479(7) ?
    C6 C17 . 1.492(7) ?
    C7 C12 . 1.325(6) ?
    C7 C13 . 1.468(6) ?
    C7 H7 . 0.9300 ?
    C9 C20 . 1.388(7) ?
    C9 C25 . 1.389(7) ?
    C9 C11 . 1.466(7) ?
    C10 C17 . 1.321(7) ?
    C10 C21 . 1.472(7) ?
    C10 H10 . 0.9300 ?
    C11 C18 . 1.321(6) ?
    C11 H11 . 0.9300 ?
    C12 C33 . 1.495(6) ?
    C12 H12 . 0.9300 ?
    C13 C34 . 1.394(6) ?
    C13 C23 . 1.401(6) ?
    C14 N3 . 1.343(8) ?
    C14 C21 . 1.389(8) ?
    C14 H14 . 0.9300 ?
    C15 C27 . 1.385(7) ?
    C15 H15 . 0.9300 ?
    N2 C30 . 1.333(7) ?
    N2 C25 . 1.340(7) ?
    C17 H17 . 0.9300 ?
    C18 H18 . 0.9300 ?
    C20 C22 . 1.383(8) ?
    C20 H20 . 0.9300 ?
    C21 C28 . 1.395(7) ?
    C22 C30 . 1.386(8) ?
    C22 H22 . 0.9300 ?
    C23 C27 . 1.383(7) ?
    C23 H23 . 0.9300 ?
    N3 C26 . 1.326(8) ?
    C25 H25 . 0.9300 ?
    C26 C29 . 1.378(9) ?
    C26 H26 . 0.9300 ?
    C27 H27 . 0.9300 ?
    C28 C29 . 1.377(8) ?
    C28 H28 . 0.9300 ?
    C29 H29 . 0.9300 ?
    C30 H30 . 0.9300 ?
    C34 H34 . 0.9300 ?
loop_
    _geom_angle_atom_site_label_1
    _geom_angle_atom_site_label_2
    _geom_angle_atom_site_label_3
    _geom_angle_site_symmetry_1
    _geom_angle_site_symmetry_3
    _geom_angle
    _geom_angle_publ_flag
    O4 Gd1 O2 3_766 3_766 77.61(12) ?
    O4 Gd1 O1 3_766 . 78.31(12) ?
    O2 Gd1 O1 3_766 . 124.09(12) ?
    O4 Gd1 O3 3_766 . 125.63(12) ?
    O2 Gd1 O3 3_766 . 76.54(12) ?
    O1 Gd1 O3 . . 78.10(12) ?
    O4 Gd1 O6 3_766 3_666 87.00(12) ?
    O2 Gd1 O6 3_766 3_666 76.00(11) ?
    O1 Gd1 O6 . 3_666 150.72(11) ?
    O3 Gd1 O6 . 3_666 130.38(11) ?
    O4 Gd1 O5 3_766 . 143.96(11) ?
    O2 Gd1 O5 3_766 . 138.40(12) ?
    O1 Gd1 O5 . . 77.47(11) ?
    O3 Gd1 O5 . . 74.21(11) ?
    O6 Gd1 O5 3_666 . 101.73(11) ?
    O4 Gd1 O6 3_766 . 153.58(11) ?
    O2 Gd1 O6 3_766 . 90.69(11) ?
    O1 Gd1 O6 . . 127.08(11) ?
    O3 Gd1 O6 . . 72.81(11) ?
    O6 Gd1 O6 3_666 . 67.07(13) ?
    O5 Gd1 O6 . . 52.66(10) ?
    O4 Gd1 N1 3_766 3_767 76.53(12) ?
    O2 Gd1 N1 3_766 3_767 139.77(13) ?
    O1 Gd1 N1 . 3_767 79.57(11) ?
    O3 Gd1 N1 . 3_767 143.62(12) ?
    O6 Gd1 N1 3_666 3_767 72.39(11) ?
    O5 Gd1 N1 . 3_767 73.15(11) ?
    O6 Gd1 N1 . 3_767 99.15(11) ?
    O4 Gd1 C5 3_766 . 165.50(12) ?
    O2 Gd1 C5 3_766 . 113.80(13) ?
    O1 Gd1 C5 . . 100.73(12) ?
    O3 Gd1 C5 . . 67.56(12) ?
    O6 Gd1 C5 3_666 . 87.27(12) ?
    O5 Gd1 C5 . . 26.20(11) ?
    O6 Gd1 C5 . . 27.02(11) ?
    N1 Gd1 C5 3_767 . 89.04(12) ?
    C33 O1 Gd1 . . 123.6(3) ?
    C33 O2 Gd1 . 3_766 167.0(3) ?
    C6 O3 Gd1 . . 141.8(3) ?
    C6 O4 Gd1 . 3_766 142.2(3) ?
    C5 O5 Gd1 . . 95.2(3) ?
    C5 O6 Gd1 . 3_666 131.5(3) ?
    C5 O6 Gd1 . . 89.5(3) ?
    Gd1 O6 Gd1 3_666 . 112.93(13) ?
    C15 N1 C34 . . 115.8(4) ?
    C15 N1 Gd1 . 3_767 126.0(3) ?
    C34 N1 Gd1 . 3_767 118.2(3) ?
    O5 C5 O6 . . 120.1(4) ?
    O5 C5 C18 . . 121.7(4) ?
    O6 C5 C18 . . 118.2(4) ?
    O5 C5 Gd1 . . 58.6(2) ?
    O6 C5 Gd1 . . 63.4(2) ?
    C18 C5 Gd1 . . 163.9(3) ?
    O3 C6 O4 . . 126.4(4) ?
    O3 C6 C17 . . 119.0(4) ?
    O4 C6 C17 . . 114.6(4) ?
    C12 C7 C13 . . 127.0(5) ?
    C12 C7 H7 . . 116.5 ?
    C13 C7 H7 . . 116.5 ?
    C20 C9 C25 . . 116.5(5) ?
    C20 C9 C11 . . 124.1(4) ?
    C25 C9 C11 . . 119.4(5) ?
    C17 C10 C21 . . 124.9(5) ?
    C17 C10 H10 . . 117.5 ?
    C21 C10 H10 . . 117.5 ?
    C18 C11 C9 . . 127.3(5) ?
    C18 C11 H11 . . 116.3 ?
    C9 C11 H11 . . 116.3 ?
    C7 C12 C33 . . 122.5(4) ?
    C7 C12 H12 . . 118.7 ?
    C33 C12 H12 . . 118.7 ?
    C34 C13 C23 . . 116.8(4) ?
    C34 C13 C7 . . 119.6(4) ?
    C23 C13 C7 . . 123.6(4) ?
    N3 C14 C21 . . 125.3(6) ?
    N3 C14 H14 . . 117.4 ?
    C21 C14 H14 . . 117.4 ?
    N1 C15 C27 . . 123.7(4) ?
    N1 C15 H15 . . 118.1 ?
    C27 C15 H15 . . 118.1 ?
    C30 N2 C25 . . 116.1(5) ?
    C10 C17 C6 . . 125.8(5) ?
    C10 C17 H17 . . 117.1 ?
    C6 C17 H17 . . 117.1 ?
    C11 C18 C5 . . 121.1(5) ?
    C11 C18 H18 . . 119.4 ?
    C5 C18 H18 . . 119.4 ?
    C22 C20 C9 . . 119.5(5) ?
    C22 C20 H20 . . 120.2 ?
    C9 C20 H20 . . 120.2 ?
    C14 C21 C28 . . 115.8(5) ?
    C14 C21 C10 . . 120.6(5) ?
    C28 C21 C10 . . 123.6(5) ?
    C20 C22 C30 . . 118.8(5) ?
    C20 C22 H22 . . 120.6 ?
    C30 C22 H22 . . 120.6 ?
    C27 C23 C13 . . 119.2(4) ?
    C27 C23 H23 . . 120.4 ?
    C13 C23 H23 . . 120.4 ?
    C26 N3 C14 . . 116.5(5) ?
    N2 C25 C9 . . 125.5(5) ?
    N2 C25 H25 . . 117.2 ?
    C9 C25 H25 . . 117.2 ?
    N3 C26 C29 . . 123.7(6) ?
    N3 C26 H26 . . 118.2 ?
    C29 C26 H26 . . 118.2 ?
    C23 C27 C15 . . 119.2(5) ?
    C23 C27 H27 . . 120.4 ?
    C15 C27 H27 . . 120.4 ?
    C29 C28 C21 . . 120.1(6) ?
    C29 C28 H28 . . 119.9 ?
    C21 C28 H28 . . 119.9 ?
    C26 C29 C28 . . 118.7(6) ?
    C26 C29 H29 . . 120.7 ?
    C28 C29 H29 . . 120.7 ?
    N2 C30 C22 . . 123.5(5) ?
    N2 C30 H30 . . 118.3 ?
    C22 C30 H30 . . 118.3 ?
    O1 C33 O2 . . 125.1(4) ?
    O1 C33 C12 . . 118.5(4) ?
    O2 C33 C12 . . 116.4(4) ?
    N1 C34 C13 . . 125.3(4) ?
    N1 C34 H34 . . 117.4 ?
    C13 C34 H34 . . 117.4 ?
loop_
    _geom_torsion_atom_site_label_1
    _geom_torsion_atom_site_label_2
    _geom_torsion_atom_site_label_3
    _geom_torsion_atom_site_label_4
    _geom_torsion_site_symmetry_1
    _geom_torsion_site_symmetry_2
    _geom_torsion_site_symmetry_3
    _geom_torsion_site_symmetry_4
    _geom_torsion
    _geom_torsion_publ_flag
    O4 Gd1 O1 C33 3_766 . . . 63.2(4) ?
    O2 Gd1 O1 C33 3_766 . . . -3.0(4) ?
    O3 Gd1 O1 C33 . . . . -67.5(4) ?
    O6 Gd1 O1 C33 3_666 . . . 124.6(3) ?
    O5 Gd1 O1 C33 . . . . -143.7(4) ?
    O6 Gd1 O1 C33 . . . . -124.9(3) ?
    N1 Gd1 O1 C33 3_767 . . . 141.4(4) ?
    C5 Gd1 O1 C33 . . . . -131.6(4) ?
    O4 Gd1 O3 C6 3_766 . . . 25.1(5) ?
    O2 Gd1 O3 C6 3_766 . . . -38.6(5) ?
    O1 Gd1 O3 C6 . . . . 91.1(5) ?
    O6 Gd1 O3 C6 3_666 . . . -96.6(5) ?
    O5 Gd1 O3 C6 . . . . 171.3(5) ?
    O6 Gd1 O3 C6 . . . . -133.6(5) ?
    N1 Gd1 O3 C6 3_767 . . . 144.4(5) ?
    C5 Gd1 O3 C6 . . . . -161.8(5) ?
    O4 Gd1 O5 C5 3_766 . . . -159.1(3) ?
    O2 Gd1 O5 C5 3_766 . . . 24.2(3) ?
    O1 Gd1 O5 C5 . . . . 152.1(3) ?
    O3 Gd1 O5 C5 . . . . 71.1(3) ?
    O6 Gd1 O5 C5 3_666 . . . -57.9(3) ?
    O6 Gd1 O5 C5 . . . . -9.1(2) ?
    N1 Gd1 O5 C5 3_767 . . . -125.2(3) ?
    O4 Gd1 O6 C5 3_766 . . . 147.4(3) ?
    O2 Gd1 O6 C5 3_766 . . . -149.8(3) ?
    O1 Gd1 O6 C5 . . . . -14.5(3) ?
    O3 Gd1 O6 C5 . . . . -74.2(2) ?
    O6 Gd1 O6 C5 3_666 . . . 135.7(3) ?
    O5 Gd1 O6 C5 . . . . 8.8(2) ?
    N1 Gd1 O6 C5 3_767 . . . 69.3(3) ?
    O4 Gd1 O6 Gd1 3_766 . . 3_666 11.7(3) ?
    O2 Gd1 O6 Gd1 3_766 . . 3_666 74.46(14) ?
    O1 Gd1 O6 Gd1 . . . 3_666 -150.16(12) ?
    O3 Gd1 O6 Gd1 . . . 3_666 150.14(15) ?
    O6 Gd1 O6 Gd1 3_666 . . 3_666 0.0 ?
    O5 Gd1 O6 Gd1 . . . 3_666 -126.89(17) ?
    N1 Gd1 O6 Gd1 3_767 . . 3_666 -66.37(14) ?
    C5 Gd1 O6 Gd1 . . . 3_666 -135.7(3) ?
    Gd1 O5 C5 O6 . . . . 16.6(4) ?
    Gd1 O5 C5 C18 . . . . -161.1(4) ?
    Gd1 O6 C5 O5 3_666 . . . 105.1(5) ?
    Gd1 O6 C5 O5 . . . . -15.8(4) ?
    Gd1 O6 C5 C18 3_666 . . . -77.2(5) ?
    Gd1 O6 C5 C18 . . . . 161.9(4) ?
    Gd1 O6 C5 Gd1 3_666 . . . 120.9(3) ?
    O4 Gd1 C5 O5 3_766 . . . 57.1(6) ?
    O2 Gd1 C5 O5 3_766 . . . -162.7(2) ?
    O1 Gd1 C5 O5 . . . . -27.7(3) ?
    O3 Gd1 C5 O5 . . . . -99.9(3) ?
    O6 Gd1 C5 O5 3_666 . . . 123.9(3) ?
    O6 Gd1 C5 O5 . . . . 164.0(4) ?
    N1 Gd1 C5 O5 3_767 . . . 51.5(3) ?
    O4 Gd1 C5 O6 3_766 . . . -106.9(5) ?
    O2 Gd1 C5 O6 3_766 . . . 33.3(3) ?
    O1 Gd1 C5 O6 . . . . 168.3(2) ?
    O3 Gd1 C5 O6 . . . . 96.1(2) ?
    O6 Gd1 C5 O6 3_666 . . . -40.1(3) ?
    O5 Gd1 C5 O6 . . . . -164.0(4) ?
    N1 Gd1 C5 O6 3_767 . . . -112.5(2) ?
    O4 Gd1 C5 C18 3_766 . . . 153.1(10) ?
    O2 Gd1 C5 C18 3_766 . . . -66.6(12) ?
    O1 Gd1 C5 C18 . . . . 68.3(12) ?
    O3 Gd1 C5 C18 . . . . -3.9(11) ?
    O6 Gd1 C5 C18 3_666 . . . -140.0(12) ?
    O5 Gd1 C5 C18 . . . . 96.1(12) ?
    O6 Gd1 C5 C18 . . . . -100.0(12) ?
    N1 Gd1 C5 C18 3_767 . . . 147.5(12) ?
    Gd1 O3 C6 O4 . . . . -9.9(9) ?
    Gd1 O3 C6 C17 . . . . 171.4(4) ?
    Gd1 O4 C6 O3 3_766 . . . -16.9(9) ?
    Gd1 O4 C6 C17 3_766 . . . 161.9(4) ?
    C20 C9 C11 C18 . . . . -4.1(9) ?
    C25 C9 C11 C18 . . . . 177.1(6) ?
    C13 C7 C12 C33 . . . . 174.8(5) ?
    C12 C7 C13 C34 . . . . -159.3(5) ?
    C12 C7 C13 C23 . . . . 20.9(8) ?
    C34 N1 C15 C27 . . . . -0.4(7) ?
    Gd1 N1 C15 C27 3_767 . . . 177.8(4) ?
    C21 C10 C17 C6 . . . . 176.4(5) ?
    O3 C6 C17 C10 . . . . 6.8(8) ?
    O4 C6 C17 C10 . . . . -172.1(5) ?
    C9 C11 C18 C5 . . . . 174.6(5) ?
    O5 C5 C18 C11 . . . . -3.9(7) ?
    O6 C5 C18 C11 . . . . 178.5(4) ?
    Gd1 C5 C18 C11 . . . . -89.9(12) ?
    C25 C9 C20 C22 . . . . 0.6(8) ?
    C11 C9 C20 C22 . . . . -178.2(5) ?
    N3 C14 C21 C28 . . . . -0.9(9) ?
    N3 C14 C21 C10 . . . . 177.3(6) ?
    C17 C10 C21 C14 . . . . -159.1(6) ?
    C17 C10 C21 C28 . . . . 18.9(9) ?
    C9 C20 C22 C30 . . . . 0.3(9) ?
    C34 C13 C23 C27 . . . . -0.8(8) ?
    C7 C13 C23 C27 . . . . 179.0(5) ?
    C21 C14 N3 C26 . . . . 0.6(10) ?
    C30 N2 C25 C9 . . . . -0.6(9) ?
    C20 C9 C25 N2 . . . . -0.5(9) ?
    C11 C9 C25 N2 . . . . 178.4(6) ?
    C14 N3 C26 C29 . . . . -0.3(10) ?
    C13 C23 C27 C15 . . . . 1.1(8) ?
    N1 C15 C27 C23 . . . . -0.5(8) ?
    C14 C21 C28 C29 . . . . 0.9(9) ?
    C10 C21 C28 C29 . . . . -177.2(6) ?
    N3 C26 C29 C28 . . . . 0.4(10) ?
    C21 C28 C29 C26 . . . . -0.6(10) ?
    C25 N2 C30 C22 . . . . 1.6(9) ?
    C20 C22 C30 N2 . . . . -1.5(9) ?
    Gd1 O1 C33 O2 . . . . 4.5(7) ?
    Gd1 O1 C33 C12 . . . . -175.5(3) ?
    Gd1 O2 C33 O1 3_766 . . . -7.7(18) ?
    Gd1 O2 C33 C12 3_766 . . . 172.4(12) ?
    C7 C12 C33 O1 . . . . 15.5(7) ?
    C7 C12 C33 O2 . . . . -164.5(5) ?
    C15 N1 C34 C13 . . . . 0.7(7) ?
    Gd1 N1 C34 C13 3_767 . . . -177.6(4) ?
    C23 C13 C34 N1 . . . . -0.1(8) ?
    C7 C13 C34 N1 . . . . -179.9(5) ?
data_global
_journal_date_recd_electronic     2008-04-14
_journal_date_accepted     2008-04-28
_journal_name_full     'Acta Crystallographica, Section E'
_journal_year     2008
_journal_volume     64
_journal_issue      6
_journal_page_first     m766
_journal_page_last     m767
_journal_paper_category     QM
_journal_coeditor_code     LH2617
_publ_contact_author_name     'Liang,Fu-Pei'
_publ_contact_author_address
;
College of Chemistry and Chemical Engineering
Guangxi Normal University
Guilin 541004
People's Republic of China
;
_publ_contact_author_email     fupeiliang@yahoo.cn
_publ_contact_author_fax     '0086-773-5832294'
_publ_contact_author_phone     '0086-773-5845973'
_publ_section_title
;\
Poly[[\m~3~-3-(3-pyridyl)acrylato-\k^3^<i>N</i>:<i>O</i>:<i>O</i>'][\m~2~-3-(3-\
pyridyl)acrylato-\k^3^<i>O</i>,<i>O</i>':<i>O</i>][\m~2~-3-(3-pyridyl)\
acrylato-\k^2^<i>O</i>:<i>O</i>')]gadolinium(III)]
;
loop_
    _publ_author_name
    _publ_author_address
    'Qiu, Zhi-Hui'
;
College of Chemistry and Chemical Engineering
Guangxi Normal University
Guilin 541004
People's Republic of China
and
Faculty of Earth Sciences
China University of Geosciences
Wuhan 430074
People's Republic of China
;
    'Liang, Fu-Pei'
;
College of Chemistry and Chemical Engineering
Guangxi Normal University
Guilin 541004
People's Republic of China
;
    'Ruan, Qing-Feng'
;
Department of Resources and Environmental Engineering
Guilin University of Technology
Guilin,541004
People's Republic of China
;
    'Chen, Zi-Lu'
;
College of Chemistry and Chemical Engineering
Guangxi Normal University
Guilin 541004
People's Republic of China
;
