# Supplementary material for: Poly[[μ3-3-(3-pyrid­yl)acrylato-κ3 N:O:O′][μ2-3-(3-pyrid­yl)acrylato-κ3 O,O′:O][μ2-3-(3-pyrid­yl)acrylato-κ2 O:O′)]gadolinium(III)]
Source: Acta Crystallogr Sect E Struct Rep Online. 2008 May 3;64(Pt 6):m766–7. doi: 10.1107/S1600536808012270 (PMC2961497; doi:10.1107/S1600536808012270)
Supplement: Supplementary file 2 [file e-64-0m766-Isup2.hkl]

# 
# h,k,l, Fc-squared, Fo-squared, sigma(Fo-squared) and status flag 
# 
data_I
_shelx_title ' 51104B in P2(1)/c' 
_shelx_refln_list_code          4 
_shelx_F_calc_maximum      331.45 
_exptl_crystal_F_000      1180.00 
_reflns_d_resolution_high  0.7951 
 
loop_ 
 _symmetry_equiv_pos_as_xyz 
 'x, y, z' 
 '-x, y+1/2, -z+1/2' 
 '-x, -y, -z' 
 'x, -y-1/2, z-1/2' 
 
_cell_length_a     7.7197 
_cell_length_b    25.6464 
_cell_length_c    11.4451 
_cell_angle_alpha  90.000 
_cell_angle_beta   95.684 
_cell_angle_gamma  90.000 
 
_shelx_F_squared_multiplier     1.000 
 
loop_ 
 _refln_index_h 
 _refln_index_k 
 _refln_index_l 
 _refln_F_squared_calc 
 _refln_F_squared_meas 
 _refln_F_squared_sigma 
 _refln_observed_status 
   2   0   0    53391.85    49200.06   2711.08 o 
   3   0   0     4860.04     5501.01    263.01 o 
   4   0   0    33604.10    33878.31   1439.16 o 
   5   0   0      540.25      515.26     57.47 o 
   6   0   0    17308.22    15845.21    659.86 o 
   7   0   0     1061.31     1319.98    156.82 o 
   8   0   0    11852.99    10761.73    688.90 o 
   9   0   0       17.02      -63.03     95.87 o 
   1   1   0      371.74      403.92     28.39 o 
   2   1   0    27251.32    30466.44   2116.79 o 
   3   1   0      654.62      670.23     30.61 o 
   4   1   0      109.98      110.19     21.90 o 
   5   1   0        2.43      -15.15     23.93 o 
   6   1   0       48.48       29.36     53.00 o 
   7   1   0      107.76      130.96     43.27 o 
   8   1   0      133.59       82.24     61.63 o 
   9   1   0       22.42      -28.28     67.71 o 
   0   2   0    87812.11    65293.17   3773.16 o 
   1   2   0      840.64      848.22     87.14 o 
   2   2   0    21335.72    23713.26    665.01 o 
   3   2   0     2191.20     2297.32    130.55 o 
   4   2   0    38790.48    38943.36    968.08 o 
   5   2   0       72.15      109.43     26.97 o 
   6   2   0    12568.16    11266.00    338.68 o 
   7   2   0      718.96      724.53     64.93 o 
   8   2   0    10586.33    10317.55    518.26 o 
   9   2   0      108.67       83.30     69.63 o 
   1   3   0      145.00       63.63     15.88 o 
   2   3   0     8431.79     9316.28    475.40 o 
   3   3   0      651.70      714.58     32.02 o 
   4   3   0       71.55       68.72     29.80 o 
   5   3   0        0.32      -24.18     25.29 o 
   6   3   0      228.07      281.05     74.93 o 
   7   3   0        1.17       -6.57     45.25 o 
   8   3   0      587.28      721.09     92.42 o 
   9   3   0       86.66       12.91     68.52 o 
   0   4   0   109860.75    93740.55   5392.20 o 
   1   4   0     1054.95     1044.84     62.59 o 
   2   4   0    93937.95   101592.24   5568.31 o 
   3   4   0      134.07      122.99     16.93 o 
   4   4   0    28936.25    28176.34    708.67 o 
   5   4   0      372.07      454.27     39.18 o 
   6   4   0    14861.85    14344.95    498.04 o 
   7   4   0      592.58      586.23     62.78 o 
   8   4   0    10803.90    10273.56    467.81 o 
   9   4   0      257.51      227.82     84.57 o 
   1   5   0    10944.47    10593.94    303.23 o 
   2   5   0      278.00      266.74     25.78 o 
   3   5   0      951.22     1130.17     50.53 o 
   4   5   0      832.82      920.56     41.13 o 
   5   5   0      294.35      265.31     54.05 o 
   6   5   0       18.77       49.56     54.53 o 
   7   5   0       29.86      -38.29     38.29 o 
   8   5   0      290.43      270.59     60.69 o 
   9   5   0        1.35      -72.02     72.02 o 
   1   6   0     9798.44     9838.96    420.62 o 
   2   6   0    80611.05    82216.94   2286.27 o 
   3   6   0        1.73       13.35     19.49 o 
   4   6   0    36205.27    35544.40   1379.35 o 
   5   6   0     1906.70     1986.78     95.17 o 
   6   6   0    18264.66    17560.80    604.85 o 
   7   6   0       51.46       22.05     44.07 o 
   8   6   0     6230.72     6004.52    238.93 o 
   9   6   0      813.20      779.75    153.81 o 
   1   7   0     7809.27     7414.69    252.23 o 
   2   7   0        1.93       -8.78     18.64 o 
   3   7   0        5.79      -12.82     19.47 o 
   4   7   0      365.44      357.03     27.99 o 
   5   7   0      370.37      325.83     39.86 o 
   6   7   0      116.61      189.37     61.24 o 
   7   7   0       62.63      -38.22     43.70 o 
   8   7   0       40.58       91.34     58.52 o 
   9   7   0        8.00       -0.16     79.43 o 
   0   8   0     3996.08     5060.46    880.12 o 
   1   8   0     3687.75     3369.93    126.49 o 
   2   8   0    45752.02    45846.89   1282.60 o 
   3   8   0      348.30      393.86     35.47 o 
   4   8   0    20409.88    20291.26    614.87 o 
   5   8   0     1498.65     1539.25     71.58 o 
   6   8   0    16161.33    15365.81    534.93 o 
   7   8   0       18.25      -46.02     59.18 o 
   8   8   0     6047.50     5899.80    238.65 o 
   9   8   0      263.50      220.86     81.44 o 
   1   9   0     4141.84     3692.71    137.95 o 
   2   9   0     2139.84     2238.18     82.78 o 
   3   9   0      927.07      868.23     48.04 o 
   4   9   0     2316.10     2313.39     99.34 o 
   5   9   0      974.57      966.63     72.52 o 
   6   9   0       40.88       78.99     54.98 o 
   7   9   0       21.14      -44.78     44.78 o 
   8   9   0      212.18      377.84     68.10 o 
   9   9   0       86.76       76.22     81.38 o 
   0  10   0     8930.97     8243.78    516.01 o 
   1  10   0     1123.66     1218.07    106.02 o 
   2  10   0    35711.82    37185.77   1045.26 o 
   3  10   0      162.43      148.42     28.23 o 
   4  10   0    22241.11    21930.00    626.87 o 
   5  10   0      423.89      439.60     55.61 o 
   6  10   0    12653.75    11947.79    426.98 o 
   7  10   0      179.05      187.92     54.45 o 
   8  10   0     6754.16     6573.29    263.37 o 
   9  10   0      451.36      594.75    107.00 o 
   1  11   0     1864.98     1868.92     85.83 o 
   2  11   0      312.21      284.51     38.16 o 
   3  11   0      193.10      126.33     40.04 o 
   4  11   0     1158.63     1243.61     66.94 o 
   5  11   0     2271.93     2152.06    107.53 o 
   6  11   0       14.99      130.52     49.04 o 
   7  11   0       50.93      -19.39     51.21 o 
   8  11   0       19.78       77.02     61.82 o 
   9  11   0       37.47      -53.43    108.01 o 
   0  12   0    54025.87    60934.61   7886.38 o 
   1  12   0      167.24      196.38     31.42 o 
   2  12   0    15812.76    16888.75    489.15 o 
   3  12   0     2044.62     2170.40     87.58 o 
   4  12   0    17764.42    18046.47    526.24 o 
   5  12   0       58.23       53.56     42.91 o 
   6  12   0    13887.99    13402.28    477.01 o 
   7  12   0        8.89       -3.58     48.24 o 
   8  12   0     6116.33     6132.60    306.65 o 
   1  13   0     1991.85     2239.80    154.00 o 
   2  13   0      161.98      147.11     34.19 o 
   3  13   0        4.99      -26.42     26.42 o 
   4  13   0      388.18      445.87     56.32 o 
   5  13   0      700.58      560.22     68.49 o 
   6  13   0      199.44      264.37     72.07 o 
   7  13   0        6.34      -50.57     50.57 o 
   8  13   0        9.52       -0.15     71.04 o 
   0  14   0    20708.51    19045.76   1149.98 o 
   1  14   0     1176.50     1160.73     89.59 o 
   2  14   0    14910.63    14951.50    437.04 o 
   3  14   0     1074.50     1086.25     65.10 o 
   4  14   0    14074.32    14207.87    422.19 o 
   5  14   0      164.09      188.89     51.57 o 
   6  14   0    10403.51    10095.83    394.92 o 
   7  14   0      727.63      754.65     84.90 o 
   8  14   0     5886.03     6013.03    515.03 o 
   1  15   0     4782.54     4535.27    341.62 o 
   2  15   0     1121.97     1244.70     69.89 o 
   3  15   0     1160.74     1168.12     69.10 o 
   4  15   0        7.53       70.56     41.89 o 
   5  15   0     1462.65     1375.85    100.42 o 
   6  15   0       72.54       90.11     54.37 o 
   7  15   0      270.24      172.50     67.20 o 
   8  15   0       25.48       95.82     82.98 o 
   0  16   0    18579.36    19064.26   1157.84 o 
   1  16   0      840.36      783.90     70.58 o 
   2  16   0    20719.24    20984.19    639.70 o 
   3  16   0      347.97      302.31     47.15 o 
   4  16   0    12376.33    12615.64    449.28 o 
   5  16   0       31.13      -46.33     46.33 o 
   6  16   0     9887.17     9611.13    360.29 o 
   7  16   0      112.17       94.75     78.31 o 
   8  16   0     5400.13     5560.84    297.82 o 
   1  17   0     1558.54     1445.44    118.76 o 
   2  17   0      278.80      296.69     75.31 o 
   3  17   0      235.32      167.25     64.46 o 
   4  17   0      304.60      462.39    105.03 o 
   5  17   0        7.33      -41.06     41.06 o 
   6  17   0       42.85      127.70     59.11 o 
   7  17   0      529.55      506.16     95.33 o 
   8  17   0        0.22      154.03     99.97 o 
   0  18   0     7887.11     8759.10    577.30 o 
   1  18   0      343.09      316.21     80.90 o 
   2  18   0    19423.05    18443.29    799.13 o 
   3  18   0       23.51       26.86     49.59 o 
   4  18   0    20573.15    19822.27    688.07 o 
   5  18   0      132.00       90.94     55.13 o 
   6  18   0     9608.38     8947.11    495.60 o 
   7  18   0      902.63      785.63    121.60 o 
   1  19   0     3328.65     3391.69    199.81 o 
   2  19   0     1207.76     1150.01    119.62 o 
   3  19   0     2920.81     2884.28    178.22 o 
   4  19   0        0.54        8.23     68.24 o 
   5  19   0      925.36      971.20    135.59 o 
   6  19   0       47.86       83.61     73.79 o 
   7  19   0     1351.30     1322.67    149.47 o 
   0  20   0    13145.36    11917.95    762.45 o 
   1  20   0       15.01      -13.54     69.80 o 
   2  20   0    18685.14    17592.50    773.45 o 
   3  20   0        9.26      -17.68     78.52 o 
   4  20   0    13255.60    13507.39    607.61 o 
   5  20   0       81.18       72.69     77.86 o 
   6  20   0     5185.89     5225.79    281.23 o 
   7  20   0      212.10      230.57     95.54 o 
   1  21   0     1106.44     1226.95    128.40 o 
   2  21   0        8.56      222.36     88.00 o 
   3  21   0      659.88      596.92    174.05 o 
   4  21   0       16.73      111.02     86.67 o 
   5  21   0      745.25      592.95    100.65 o 
   6  21   0        1.21       60.07    102.40 o 
   7  21   0      664.60      357.41    217.12 o 
   0  22   0    12053.47    11842.32    766.04 o 
   1  22   0      139.80        9.06    108.13 o 
   2  22   0    12615.91    12667.48    579.98 o 
   3  22   0       37.74      -56.51     78.73 o 
   4  22   0    11002.65    11190.31    523.76 o 
   5  22   0       50.69      113.65     85.86 o 
   6  22   0     7135.08     7441.60    376.31 o 
   7  22   0      192.36      208.86    143.98 o 
   1  23   0     1558.64     1612.42    158.74 o 
   2  23   0      160.95      184.54     91.84 o 
   3  23   0      624.03      483.16    106.03 o 
   4  23   0      230.38      102.48    160.05 o 
   5  23   0     1030.33     1240.57    140.78 o 
   6  23   0       22.11      124.04    105.13 o 
   0  24   0    16100.90    14886.69    948.41 o 
   1  24   0      465.29      461.18    112.50 o 
   2  24   0    13932.79    12865.78    595.19 o 
   3  24   0       81.26      104.81     93.64 o 
   4  24   0     9193.99     8972.18    442.11 o 
   5  24   0      153.88       74.35    103.55 o 
   6  24   0     6258.33     6330.16    342.55 o 
   1  25   0      330.66      221.41    100.69 o 
   2  25   0      198.30      382.03    105.49 o 
   3  25   0     1493.67     1382.55    161.21 o 
   4  25   0        4.59       -4.20    100.05 o 
   5  25   0      400.52      194.19    114.15 o 
   6  25   0        3.37       30.00    118.35 o 
   0  26   0    10677.41    10202.24    690.06 o 
   1  26   0      192.17        1.11     98.91 o 
   2  26   0     8338.59     8358.45    418.64 o 
   3  26   0       77.44      -68.59     97.81 o 
   4  26   0     4434.74     4412.82    270.07 o 
   5  26   0       10.94      -63.07    141.32 o 
   1  27   0     1458.03     1817.87    259.10 o 
   2  27   0       46.58      129.08    145.08 o 
   3  27   0      536.56      429.26    126.08 o 
   4  27   0       30.69       -0.05    116.27 o 
   5  27   0      409.60       89.52    130.79 o 
   0  28   0     9816.79     9577.75    665.08 o 
   1  28   0       51.27      -11.68    100.29 o 
   2  28   0     7948.19     7542.53    491.44 o 
   3  28   0        5.87      -34.40    114.89 o 
   4  28   0     4188.50     4020.26    268.04 o 
   1  29   0      982.90      961.38    149.69 o 
   2  29   0       53.48      193.68    115.17 o 
   3  29   0      575.83      343.35    225.80 o 
   4  29   0      177.57      133.40    128.12 o 
   0  30   0     5187.44     5815.00    465.70 o 
   1  30   0       22.70     -111.98    111.98 o 
   2  30   0     4879.50     4889.86    470.27 o 
   3  30   0      103.98      286.09    142.36 o 
   1  31   0      380.80      279.27    123.72 o 
   2  31   0       57.16      249.24    132.53 o 
   0  32   0     4476.87     4728.51    422.92 o 
  -9   1   1     1391.12     1568.08    139.30 o 
  -8   1   1     8424.06     7942.56    374.63 o 
  -7   1   1     1338.76     1205.88     76.70 o 
  -6   1   1    17179.98    16236.01    477.97 o 
  -5   1   1     2765.93     2698.31     96.81 o 
  -4   1   1     9259.85     8949.90    266.09 o 
  -3   1   1      757.66      687.58     61.74 o 
  -2   1   1     7236.04     8799.59    579.21 o 
  -1   1   1     7254.22     9918.81    408.30 o 
   0   1   1    77532.57    62778.58   3622.71 o 
   1   1   1    25441.33    33220.64   1351.88 o 
   2   1   1    14702.81    17471.08   1087.23 o 
   3   1   1    12405.59    13426.32    309.23 o 
   4   1   1    29241.57    29608.20    671.42 o 
   5   1   1     5920.59     5662.29    143.77 o 
   6   1   1     6718.07     6440.57    204.84 o 
   7   1   1     4898.62     4608.38    230.59 o 
   8   1   1     6947.59     6190.05    303.79 o 
   9   1   1     1707.43     1540.21    122.14 o 
  -9   2   1      260.98      195.07     80.27 o 
  -8   2   1      171.63      175.84     65.56 o 
  -7   2   1      195.10      120.60     73.92 o 
  -6   2   1        0.12      -12.13     33.23 o 
  -5   2   1      127.68      134.93     29.40 o 
  -4   2   1       22.33      -20.03     20.03 o 
  -3   2   1     2172.89     2142.03    111.36 o 
  -2   2   1     1382.62     1419.65    124.69 o 
  -1   2   1      719.08      712.09     63.26 o 
   0   2   1      139.47       87.58     10.74 o 
   1   2   1      228.43      237.07     51.00 o 
   2   2   1      630.19      731.88     35.29 o 
   3   2   1       24.79       26.71     16.65 o 
   4   2   1      747.08      935.13     51.41 o 
   5   2   1      544.48      610.88     38.74 o 
   6   2   1      108.13       92.02     48.67 o 
   7   2   1       24.70       91.04     69.45 o 
   8   2   1       20.01        4.38    100.67 o 
   9   2   1      141.28      157.25     72.03 o 
  -9   3   1      488.82      500.81     92.76 o 
  -8   3   1     7588.18     7425.94    352.89 o 
  -7   3   1      236.48      210.68     50.38 o 
  -6   3   1    18396.73    17172.28    504.43 o 
  -5   3   1     3535.65     3419.08    117.52 o 
  -4   3   1    29794.54    29987.96    853.73 o 
  -3   3   1      442.25      490.57     30.63 o 
  -2   3   1    28564.95    34714.89   2073.35 o 
  -1   3   1      445.61      564.08     57.20 o 
   0   3   1    48741.07    48090.32   3546.50 o 
   1   3   1     5347.52     6521.74    627.32 o 
   2   3   1    80056.95    87024.61   6148.12 o 
   3   3   1     8836.73     9546.02    278.73 o 
   4   3   1    31804.57    32618.88    818.60 o 
   5   3   1     8481.08     8096.46    217.40 o 
   6   3   1     8881.25     8422.74    305.10 o 
   7   3   1     4500.97     4312.62    220.13 o 
   8   3   1     9151.95     8678.55    404.32 o 
   9   3   1     2773.00     2724.68    171.50 o 
  -9   4   1       43.35      -14.46     65.82 o 
  -8   4   1      112.49       58.45     74.21 o 
  -7   4   1        0.96      -68.54     68.54 o 
  -6   4   1       98.12      130.17     42.62 o 
  -5   4   1      408.89      426.28     41.46 o 
  -4   4   1      308.27      342.39     31.48 o 
  -3   4   1      161.92      157.43     19.58 o 
  -2   4   1    10100.28    11025.39    633.64 o 
  -1   4   1    12644.08    14347.71    752.50 o 
   0   4   1        2.70       53.99     55.74 o 
   1   4   1     1367.13     1512.99    127.43 o 
   2   4   1      819.60      885.41     65.62 o 
   3   4   1     1107.06     1112.71     52.43 o 
   4   4   1      496.46      558.90     40.61 o 
   5   4   1      287.53      265.37     36.13 o 
   6   4   1        5.07      -37.04     37.04 o 
   7   4   1       51.52       15.90     62.74 o 
   8   4   1       49.94      177.17     65.86 o 
   9   4   1       65.38       47.95     74.28 o 
  -9   5   1      438.45      460.88     87.79 o 
  -8   5   1     6674.56     6632.80    259.63 o 
  -7   5   1     1352.98     1372.09     98.91 o 
  -6   5   1    12486.13    11716.77    414.02 o 
  -5   5   1     4888.50     4784.88    155.49 o 
  -4   5   1    12739.56    12932.49    378.26 o 
  -3   5   1     6732.61     6612.72    197.47 o 
  -2   5   1    25816.18    25048.04   1278.29 o 
  -1   5   1    24896.93    26771.54   1767.16 o 
   0   5   1    20712.31    20958.96   1808.81 o 
   1   5   1     8070.90     9169.74    582.39 o 
   2   5   1    33533.53    36164.07   1608.84 o 
   3   5   1     9768.34    11061.15    322.49 o 
   4   5   1    24855.58    24550.70    696.63 o 
   5   5   1    11191.12    10803.28    321.74 o 
   6   5   1     7484.47     7266.72    269.33 o 
   7   5   1     2495.63     2246.71    145.37 o 
   8   5   1     5089.98     4703.76    243.68 o 
   9   5   1     2677.28     2375.96    161.11 o 
  -9   6   1       18.31     -154.28    156.76 o 
  -8   6   1      121.12       94.70     55.24 o 
  -7   6   1      188.87      115.38     48.68 o 
  -6   6   1      365.03      417.75     65.29 o 
  -5   6   1      212.12      202.78     32.00 o 
  -4   6   1        0.43      -15.94     20.65 o 
  -3   6   1     1012.82     1021.75     55.09 o 
  -2   6   1        0.30      -17.17     17.17 o 
  -1   6   1    18483.40    19253.66   1227.87 o 
   0   6   1      680.47      790.50     67.10 o 
   1   6   1      167.05      157.90     27.17 o 
   2   6   1      819.40      934.97     64.31 o 
   3   6   1      798.20      806.15     58.99 o 
   4   6   1      674.44      833.53     48.91 o 
   5   6   1      167.82      195.43     36.42 o 
   6   6   1      130.99      119.05     35.19 o 
   7   6   1       81.12      108.55     58.41 o 
   8   6   1       26.73       93.33     80.89 o 
   9   6   1        5.58      -85.98     85.98 o 
  -9   7   1      356.44      365.82     88.22 o 
  -8   7   1     5258.92     5288.96    218.72 o 
  -7   7   1      640.22      829.85     75.75 o 
  -6   7   1    16788.44    15728.19    545.63 o 
  -5   7   1      857.39      897.24     62.48 o 
  -4   7   1    37328.69    37404.71   1059.64 o 
  -3   7   1    14643.61    14912.51    512.27 o 
  -2   7   1    42563.46    44821.43   2787.65 o 
  -1   7   1     9310.88     9684.81   1176.23 o 
   0   7   1    33824.86    37492.11   2495.98 o 
   1   7   1     3227.13     3168.81    118.53 o 
   2   7   1    34895.88    35001.79   1120.72 o 
   3   7   1     9212.97     9892.64    308.53 o 
   4   7   1    22740.10    23545.54    669.85 o 
   5   7   1     9014.79     8519.73    260.36 o 
   6   7   1    15064.28    14593.23    430.73 o 
   7   7   1     3013.70     2995.26    170.13 o 
   8   7   1     4213.35     4072.64    221.12 o 
   9   7   1     4453.01     4331.30    241.66 o 
  -9   8   1      110.79       48.96     59.31 o 
  -8   8   1      124.31       40.80     56.90 o 
  -7   8   1       75.14       -1.81     95.97 o 
  -6   8   1        7.56       24.48     40.88 o 
  -5   8   1     1323.62     1220.81     75.02 o 
  -4   8   1     3501.88     3645.15    120.97 o 
  -3   8   1     4312.93     4583.04    273.59 o 
  -2   8   1      616.25      599.54     44.51 o 
  -1   8   1     4395.66     4844.67    308.79 o 
   0   8   1     5220.81     5205.62    224.38 o 
   1   8   1      834.14      876.21     56.08 o 
   2   8   1      771.55      865.45     88.57 o 
   3   8   1        1.52      -17.15     22.17 o 
   4   8   1      488.74      516.66     59.26 o 
   5   8   1      219.80      181.08     46.04 o 
   6   8   1      207.21      212.24     40.51 o 
   7   8   1     1111.23     1160.05    102.15 o 
   8   8   1        0.66      124.06     69.91 o 
   9   8   1       92.61       76.83    141.55 o 
  -9   9   1      314.77      320.14     94.81 o 
  -8   9   1     7939.27     8044.57    311.10 o 
  -7   9   1      772.19      808.73     74.84 o 
  -6   9   1     9479.80     9123.85    333.39 o 
  -5   9   1     2797.63     2557.06    116.74 o 
  -4   9   1    24962.91    25334.19    726.38 o 
  -3   9   1     9460.66     9801.23    368.81 o 
  -2   9   1    58505.84    59620.64   2875.41 o 
  -1   9   1     2311.19     2289.53    180.12 o 
   0   9   1    36198.18    37769.43   1828.68 o 
   1   9   1     6096.22     5968.60    234.07 o 
   2   9   1    42349.04    44889.33   2250.84 o 
   3   9   1     5895.84     5731.50    189.45 o 
   4   9   1    14724.27    14959.69    437.79 o 
   5   9   1     9503.19     9778.02    298.45 o 
   6   9   1    10940.55    10587.97    323.41 o 
   7   9   1     2798.58     2710.67    161.34 o 
   8   9   1     4056.11     4309.56    232.27 o 
   9   9   1     2191.88     2206.29    155.75 o 
  -9  10   1       19.65      -69.79     69.79 o 
  -8  10   1        3.88       40.04     98.44 o 
  -7  10   1      379.75      203.03     56.82 o 
  -6  10   1       16.06       42.89     50.67 o 
  -5  10   1      990.67      928.02     68.55 o 
  -4  10   1     1685.49     1660.80     84.01 o 
  -3  10   1     1081.43     1025.59     65.60 o 
  -2  10   1        9.62       21.69     21.24 o 
  -1  10   1     1137.01     1223.82     65.72 o 
   0  10   1     5145.08     5195.71    190.35 o 
   1  10   1     3455.51     3311.57    203.96 o 
   2  10   1        1.11      -22.05     25.55 o 
   3  10   1      100.10       47.78     18.86 o 
   4  10   1        4.50       -5.32     29.50 o 
   5  10   1     1530.27     1509.11     75.77 o 
   6  10   1       36.36       86.04     45.35 o 
   7  10   1      188.29      287.10     72.59 o 
   8  10   1      131.68      185.77     81.73 o 
   9  10   1        6.64       18.27    121.08 o 
  -9  11   1      455.95      292.66    139.76 o 
  -8  11   1     7983.01     7696.32    300.62 o 
  -7  11   1     1668.23     1684.20    104.34 o 
  -6  11   1     9823.29     9490.69    347.43 o 
  -5  11   1     2391.67     2151.11    121.57 o 
  -4  11   1    16412.26    16159.41    555.07 o 
  -3  11   1     5444.21     5231.57    196.82 o 
  -2  11   1    41534.38    41881.85   1357.93 o 
  -1  11   1     2382.79     2592.81    166.91 o 
   0  11   1    40214.72    38152.59   1343.65 o 
   1  11   1    24647.29    25549.28   1213.19 o 
   2  11   1    33688.60    35021.95   1142.25 o 
   3  11   1     9952.62    10076.74    301.50 o 
   4  11   1    14682.61    14753.11    434.97 o 
   5  11   1     5722.03     5664.44    188.16 o 
   6  11   1     7774.44     7491.47    277.39 o 
   7  11   1     4589.48     4354.31    246.90 o 
   8  11   1     3427.08     3337.23    195.64 o 
  -8  12   1        0.83       41.03     62.82 o 
  -7  12   1      507.29      444.47     68.14 o 
  -6  12   1        1.38        1.63     44.75 o 
  -5  12   1      504.85      582.94     62.92 o 
  -4  12   1      838.76      892.73     74.59 o 
  -3  12   1     1424.03     1385.53     98.67 o 
  -2  12   1     1195.58     1237.27     58.46 o 
  -1  12   1     6981.72     7228.72    563.98 o 
   0  12   1       63.68       86.21     26.44 o 
   1  12   1       18.28      -24.93     37.47 o 
   2  12   1      201.04      185.28     36.91 o 
   3  12   1       15.57        9.37     33.28 o 
   4  12   1      511.49      569.93     52.13 o 
   5  12   1     1827.91     1704.84     93.75 o 
   6  12   1        1.14       69.13     47.01 o 
   7  12   1      141.08      180.67     92.05 o 
   8  12   1        1.53       18.89     77.87 o 
  -8  13   1     6850.26     7197.20    352.92 o 
  -7  13   1     1379.04     1505.60    104.92 o 
  -6  13   1    10859.29    10794.27    392.73 o 
  -5  13   1     1780.41     1704.45     95.05 o 
  -4  13   1    18548.01    18002.05    617.98 o 
  -3  13   1     6063.40     5829.56    218.18 o 
  -2  13   1    42833.59    44223.18   1671.30 o 
  -1  13   1     3100.35     3134.78    251.48 o 
   0  13   1    38810.36    36075.80   1198.65 o 
   1  13   1     8834.15     8498.06    300.12 o 
   2  13   1    13899.84    14580.81    785.27 o 
   3  13   1     4486.78     4727.12    292.40 o 
   4  13   1     8995.76     8943.50    321.37 o 
   5  13   1     3894.46     3763.74    159.35 o 
   6  13   1    11510.18    10918.74    390.55 o 
   7  13   1     4614.20     4315.75    233.01 o 
   8  13   1     3837.97     4192.17    235.51 o 
  -8  14   1      204.45      172.47     70.35 o 
  -7  14   1      199.08      171.29     81.12 o 
  -6  14   1        1.61        7.83     46.48 o 
  -5  14   1      498.10      475.70     62.87 o 
  -4  14   1      168.68      159.90     39.86 o 
  -3  14   1        7.78        9.98     38.70 o 
  -2  14   1      166.18      200.68     33.98 o 
  -1  14   1      475.06      579.08     45.87 o 
   0  14   1     3417.23     4011.18    251.58 o 
   1  14   1       84.88       52.70     39.27 o 
   2  14   1      156.52      183.70     44.59 o 
   3  14   1      115.78       38.26     45.77 o 
   4  14   1       10.69      -15.35     56.12 o 
   5  14   1      728.68      656.56     70.55 o 
   6  14   1      179.37      249.49     62.76 o 
   7  14   1       21.34        4.14     65.09 o 
   8  14   1       49.80       22.39     87.29 o 
  -8  15   1     6361.10     6180.63    259.69 o 
  -7  15   1     1159.63     1156.74    101.59 o 
  -6  15   1    12679.15    11830.02    430.09 o 
  -5  15   1     1144.72     1135.97     89.32 o 
  -4  15   1    14954.49    14330.82    628.07 o 
  -3  15   1     1879.45     1911.99     98.13 o 
  -2  15   1    22824.91    23792.87    844.55 o 
  -1  15   1     8906.76     9002.94    680.92 o 
   0  15   1    28532.74    27206.64    914.71 o 
   1  15   1     6813.13     6638.92    247.24 o 
   2  15   1    22048.55    22547.75    754.12 o 
   3  15   1     4869.86     4791.67    190.53 o 
   4  15   1     9067.62     9424.26    340.30 o 
   5  15   1     2642.49     2693.03    130.13 o 
   6  15   1     9966.78     9486.50    348.08 o 
   7  15   1     3045.07     3034.29    186.80 o 
   8  15   1     3704.30     4090.79    275.93 o 
  -8  16   1       82.05      204.52     75.94 o 
  -7  16   1      139.79       56.46     62.69 o 
  -6  16   1       17.89      -15.17     54.62 o 
  -5  16   1     1416.13     1356.35     81.69 o 
  -4  16   1        7.15       27.02     47.60 o 
  -3  16   1      512.14      382.84     55.96 o 
  -2  16   1      251.32      264.82     53.02 o 
  -1  16   1      267.58      316.08     55.05 o 
   0  16   1        3.18       71.32     31.99 o 
   1  16   1      906.70      950.23     87.42 o 
   2  16   1      255.91      250.70     53.94 o 
   3  16   1      618.42      490.87     65.42 o 
   4  16   1      290.42      445.75    105.18 o 
   5  16   1      125.84      103.33     56.22 o 
   6  16   1      124.35      110.84     71.33 o 
   7  16   1      391.51      337.53     93.64 o 
   8  16   1      251.43      259.02     98.93 o 
  -8  17   1     5343.41     5354.87    236.09 o 
  -7  17   1     1661.13     1631.85    122.37 o 
  -6  17   1     8993.59     8614.49    329.27 o 
  -5  17   1     1568.51     1565.40     98.29 o 
  -4  17   1    14010.52    13385.56    476.16 o 
  -3  17   1     1064.18     1233.38     90.27 o 
  -2  17   1    21520.54    21801.51    744.23 o 
  -1  17   1     7217.08     7401.08    312.79 o 
   0  17   1    16324.30    16858.98    751.02 o 
   1  17   1     2070.31     1849.88    102.28 o 
   2  17   1    10931.42    10430.68    372.04 o 
   3  17   1     4956.89     5244.60    250.19 o 
   4  17   1    12424.16    12415.22    440.07 o 
   5  17   1     4508.53     4450.26    233.28 o 
   6  17   1     7560.11     7482.18    363.47 o 
   7  17   1     3362.80     3344.16    201.97 o 
   8  17   1     3549.95     3769.72    232.23 o 
  -8  18   1       24.56     -124.67    124.67 o 
  -7  18   1      493.08      417.07     77.93 o 
  -6  18   1      560.45      671.02     81.80 o 
  -5  18   1      105.96      -12.54     53.14 o 
  -4  18   1      667.25      729.87     76.79 o 
  -3  18   1        8.23      -36.81     45.88 o 
  -2  18   1      165.09      164.24     52.50 o 
  -1  18   1      160.01      130.22     51.86 o 
   0  18   1      797.16      843.79     74.62 o 
   1  18   1      487.78      457.71     70.51 o 
   2  18   1        7.25      -34.88     47.10 o 
   3  18   1     2657.71     2477.07    125.72 o 
   4  18   1      257.26      388.05     67.38 o 
   5  18   1       91.50       65.70     57.60 o 
   6  18   1       21.17      102.23    106.80 o 
   7  18   1      146.91      204.91     93.48 o 
  -7  19   1      297.87      257.46     73.56 o 
  -6  19   1     6779.35     6771.05    272.59 o 
  -5  19   1      713.91      685.34    109.01 o 
  -4  19   1    21842.04    20673.90    717.55 o 
  -3  19   1     6063.59     5903.19    283.93 o 
  -2  19   1     6880.48     7008.45    271.59 o 
  -1  19   1     5142.06     4967.79    203.42 o 
   0  19   1     8058.04     8595.10    315.12 o 
   1  19   1     1793.32     1772.98    103.39 o 
   2  19   1     6294.33     6279.55    245.74 o 
   3  19   1     3396.49     3281.68    150.46 o 
   4  19   1     8374.02     8576.07    321.85 o 
   5  19   1      495.26      526.67     85.16 o 
   6  19   1     7784.08     7843.33    311.70 o 
   7  19   1     2361.73     2360.04    172.38 o 
  -7  20   1      350.53      380.92     80.49 o 
  -6  20   1       76.68       88.67     67.67 o 
  -5  20   1     1853.62     1735.74    110.82 o 
  -4  20   1      143.59      288.62     64.34 o 
  -3  20   1       47.76      -15.38     54.44 o 
  -2  20   1     2410.40     2377.18    164.29 o 
  -1  20   1      181.05       83.66     97.60 o 
   0  20   1      190.24      258.91     57.47 o 
   1  20   1      508.79      635.40     77.16 o 
   2  20   1      122.88       98.94     56.82 o 
   3  20   1      343.51      251.94     67.37 o 
   4  20   1      112.22       93.69     62.96 o 
   5  20   1       12.22       -6.34    128.48 o 
   6  20   1       94.83      167.54     90.08 o 
   7  20   1      813.19      731.93    117.02 o 
  -7  21   1      476.00      335.06    110.60 o 
  -6  21   1     4421.77     4330.16    236.64 o 
  -5  21   1      532.76      517.25     80.42 o 
  -4  21   1    14485.07    13256.57    481.55 o 
  -3  21   1      842.87      957.18     92.24 o 
  -2  21   1    10246.95    10323.88    438.23 o 
  -1  21   1     3319.50     3743.80    218.43 o 
   0  21   1    11938.43    12353.29    439.86 o 
   1  21   1     2095.80     1904.53    116.09 o 
   2  21   1     9850.18     9502.72    353.52 o 
   3  21   1     3462.89     3290.19    157.21 o 
   4  21   1    10234.10    10725.90    394.99 o 
   5  21   1     1248.88     1449.76    145.35 o 
   6  21   1     5022.98     5268.48    285.74 o 
   7  21   1     1760.61     1755.06    170.17 o 
  -7  22   1      412.54      309.24    163.18 o 
  -6  22   1       10.98      -68.50     68.50 o 
  -5  22   1      457.54      404.59    104.25 o 
  -4  22   1      227.05      144.34     67.77 o 
  -3  22   1      617.74      639.38     96.22 o 
  -2  22   1      461.82      715.15    112.28 o 
  -1  22   1     1393.21     1498.91    148.63 o 
   0  22   1        6.22      119.16     79.98 o 
   1  22   1     1039.49     1079.59    113.71 o 
   2  22   1      808.06      856.32    109.84 o 
   3  22   1      489.19      377.01     83.79 o 
   4  22   1       31.31       75.82     91.24 o 
   5  22   1      777.02      933.14    249.45 o 
   6  22   1      811.34     1039.82    209.14 o 
  -6  23   1     3935.24     4323.42    257.34 o 
  -5  23   1     1163.73     1365.99    151.65 o 
  -4  23   1     6694.54     6661.88    342.65 o 
  -3  23   1     2086.29     1843.58    147.44 o 
  -2  23   1     8154.42     7888.15    612.63 o 
  -1  23   1     3049.92     3028.36    196.08 o 
   0  23   1     6856.60     6966.25    401.06 o 
   1  23   1     1251.28     1507.40    150.59 o 
   2  23   1     4941.49     5013.12    275.81 o 
   3  23   1     4243.20     3993.07    234.99 o 
   4  23   1     5784.30     5792.54    310.45 o 
   5  23   1     1262.62     1159.48    141.75 o 
   6  23   1     3533.89     3746.27    235.43 o 
  -6  24   1       62.22      -32.57    108.42 o 
  -5  24   1      248.86      153.99    102.35 o 
  -4  24   1      739.76      978.13    257.54 o 
  -3  24   1      840.97      898.45    133.96 o 
  -2  24   1       61.81       35.76     79.97 o 
  -1  24   1      192.62       74.86    201.45 o 
   0  24   1      394.01      512.21    105.90 o 
   1  24   1     1000.20     1022.92    151.61 o 
   2  24   1      589.52      689.61    133.45 o 
   3  24   1      887.26      877.48    125.37 o 
   4  24   1        6.69      138.56    104.35 o 
   5  24   1      327.52       49.32    110.28 o 
   6  24   1      153.98      271.04    237.82 o 
  -6  25   1     4609.27     4702.03    395.04 o 
  -5  25   1      860.76      741.42    127.21 o 
  -4  25   1     5050.51     5207.27    293.23 o 
  -3  25   1      692.94      406.53    117.51 o 
  -2  25   1     6436.21     6524.93    406.61 o 
  -1  25   1     1887.82     1898.29    153.61 o 
   0  25   1     7026.07     7011.73    354.43 o 
   1  25   1     3885.35     3686.86    225.16 o 
   2  25   1     9375.95     9090.67    447.88 o 
   3  25   1     1421.31     1465.68    258.64 o 
   4  25   1     4015.79     4217.01    257.35 o 
   5  25   1      575.45      480.08    127.61 o 
  -5  26   1       60.82      -81.39    140.22 o 
  -4  26   1      732.79      803.08    204.52 o 
  -3  26   1     1370.70     1503.83    414.47 o 
  -2  26   1       33.92       53.73     94.27 o 
  -1  26   1     1121.67     1127.73    138.23 o 
   0  26   1       18.84       76.14     95.65 o 
   1  26   1     1784.46     1915.34    163.63 o 
   2  26   1      687.10      681.88    120.33 o 
   3  26   1      358.12      302.34    212.67 o 
   4  26   1     1088.97      816.64    191.28 o 
   5  26   1      539.43      635.53    255.81 o 
  -5  27   1      729.30      368.54    139.41 o 
  -4  27   1     4119.24     3954.97    256.10 o 
  -3  27   1     1041.11      889.29    138.44 o 
  -2  27   1     7386.58     7469.62    967.55 o 
  -1  27   1     1339.21     1534.77    272.81 o 
   0  27   1     6107.99     6165.41    331.42 o 
   1  27   1     3389.14     3286.89    214.76 o 
   2  27   1     6657.93     6715.21    358.13 o 
   3  27   1      608.64      543.61    245.34 o 
   4  27   1     2290.16     2417.57    209.12 o 
   5  27   1     1635.12     1468.03    193.21 o 
  -4  28   1       94.33      199.92    127.40 o 
  -3  28   1      750.87      939.93    312.13 o 
  -2  28   1      391.77      475.29    118.38 o 
  -1  28   1      983.27      990.03    141.59 o 
   0  28   1      230.08      361.54    110.94 o 
   1  28   1     1649.63     1805.35    163.23 o 
   2  28   1      562.62      652.92    133.10 o 
   3  28   1      429.79      288.04    288.59 o 
   4  28   1      877.05      890.61    156.92 o 
  -4  29   1     2534.95     2499.86    462.99 o 
  -3  29   1     1557.14     1491.44    264.77 o 
  -2  29   1     4273.24     4341.16    265.19 o 
  -1  29   1     1889.90     2312.96    205.53 o 
   0  29   1     4910.95     4809.77    286.70 o 
   1  29   1     2451.38     2085.85    271.48 o 
   2  29   1     5410.67     5045.29    447.14 o 
   3  29   1      702.28      527.96    138.74 o 
   4  29   1     2905.82     3198.19    244.23 o 
  -3  30   1     1076.02     1043.74    189.66 o 
  -2  30   1      136.70      174.55    123.25 o 
  -1  30   1      881.27      819.96    171.27 o 
   0  30   1       45.36      173.14    113.05 o 
   1  30   1     1326.42     1463.84    289.87 o 
   2  30   1      105.65       38.62    134.96 o 
   3  30   1      896.27      951.17    169.38 o 
  -2  31   1     3344.69     3249.05    233.67 o 
  -1  31   1      735.66      599.36    126.49 o 
   0  31   1     4450.37     4251.15    274.38 o 
   1  31   1     1297.45     1223.53    170.25 o 
   2  31   1     3675.50     3290.68    237.42 o 
   0  32   1       62.77       86.06    125.22 o 
  -9   0   2     2468.14     2438.61    230.13 o 
  -8   0   2     5483.00     5698.31    403.26 o 
  -7   0   2     9002.74     8894.68    497.97 o 
  -6   0   2     5524.60     5731.51    263.07 o 
  -5   0   2    18040.94    18786.40   1409.08 o 
  -4   0   2    22871.13    24014.39    970.53 o 
  -3   0   2      500.54      580.14    103.62 o 
  -2   0   2    15412.96    17950.96   2676.27 o 
  -1   0   2     1901.96     2104.75    119.35 o 
   0   0   2    22225.20    18763.15    732.43 o 
   1   0   2     4235.73     5999.21    468.25 o 
   2   0   2    52522.48    58162.82   5093.83 o 
   3   0   2    52046.09    56483.85   2431.10 o 
   4   0   2    24188.52    23739.59   1364.33 o 
   5   0   2    13674.33    12782.95    518.28 o 
   6   0   2     1044.91     1040.23    122.47 o 
   7   0   2    12079.50    10925.95    689.02 o 
   8   0   2      378.46      437.14    109.17 o 
   9   0   2     4066.09     3698.80    301.14 o 
  -9   1   2      171.72      121.76     79.31 o 
  -8   1   2      172.49      157.80     61.47 o 
  -7   1   2        7.18      -40.23     53.85 o 
  -6   1   2        1.19      -31.88     31.88 o 
  -5   1   2       97.60       88.78     29.51 o 
  -4   1   2        0.61      -15.89     19.50 o 
  -3   1   2        1.32       -4.43     13.67 o 
  -2   1   2      672.15      666.91     74.96 o 
  -1   1   2     5600.27     4526.85    174.22 o 
   0   1   2       63.35       44.40      5.96 o 
   1   1   2    36368.96    38410.32   1915.55 o 
   2   1   2       31.52       18.83     14.60 o 
   3   1   2     2036.86     2208.12     75.07 o 
   4   1   2     1035.83     1054.08     49.84 o 
   5   1   2      611.97      655.03     53.78 o 
   6   1   2      515.04      447.17     64.35 o 
   7   1   2      107.77      120.79    106.16 o 
   8   1   2        1.74      -28.98     63.55 o 
   9   1   2       50.88       14.23     76.24 o 
  -9   2   2     3283.77     3248.52    194.29 o 
  -8   2   2     3705.41     3632.57    199.07 o 
  -7   2   2     6212.71     6327.67    242.86 o 
  -6   2   2     7696.51     8047.93    249.86 o 
  -5   2   2    25048.87    26145.39    749.08 o 
  -4   2   2    10497.83    11061.75    284.71 o 
  -3   2   2    11451.72    11695.73    535.28 o 
  -2   2   2     9666.90    12191.79    854.84 o 
   0   2   2    19873.00    18018.48    499.26 o 
   1   2   2    51789.18    56636.64   1873.66 o 
   2   2   2     3210.97     3832.76    181.94 o 
   3   2   2    20333.42    22172.43    617.74 o 
   4   2   2     5284.57     5091.79    168.27 o 
   5   2   2    14564.90    13695.55    462.27 o 
   6   2   2     1634.56     1707.68    110.59 o 
   7   2   2    13502.73    12528.35    553.24 o 
   8   2   2     1113.80     1089.93    106.42 o 
   9   2   2     5307.90     4785.29    257.18 o 
  -9   3   2        1.51       18.91     78.52 o 
  -8   3   2      243.39      200.78     57.81 o 
  -7   3   2        2.64      -11.41     40.29 o 
  -6   3   2        0.30      -30.79     32.02 o 
  -5   3   2       12.79       19.12     26.61 o 
  -4   3   2       83.16       51.26     21.51 o 
  -3   3   2     2679.26     2934.59    117.53 o 
  -2   3   2     9316.93    11093.14    757.61 o 
  -1   3   2     7532.36     6759.07    231.12 o 
   0   3   2     3089.03     2786.25     81.95 o 
   1   3   2     3189.11     3337.58    164.18 o 
   2   3   2     2686.25     3149.58    112.87 o 
   3   3   2        0.50       29.41     18.54 o 
   4   3   2      933.84      868.41     45.01 o 
   5   3   2      252.52      279.66     42.75 o 
   6   3   2      108.09      109.29     47.47 o 
   7   3   2      629.67      716.92     85.58 o 
   8   3   2        7.13      -49.53     59.99 o 
   9   3   2       88.66      151.28     78.09 o 
  -9   4   2     2892.52     2939.72    179.45 o 
  -8   4   2     3609.42     3652.38    170.05 o 
  -7   4   2     5728.71     5765.64    226.61 o 
  -6   4   2     9996.23    10187.37    310.54 o 
  -5   4   2    19556.29    20104.69    585.82 o 
  -4   4   2    18329.57    18823.84    540.69 o 
  -3   4   2    11550.94    11982.58    492.78 o 
  -2   4   2    32408.12    36061.12   1348.88 o 
  -1   4   2    23112.42    22299.74    724.77 o 
   0   4   2     3484.77     3748.31    177.64 o 
   1   4   2    15524.09    16374.42    788.64 o 
   2   4   2    29808.90    32372.38   1876.71 o 
   3   4   2    27645.62    31126.03   1215.78 o 
   4   4   2    12604.15    12695.89    362.38 o 
   5   4   2    18882.91    17489.83    583.97 o 
   6   4   2     2754.55     2638.09    147.46 o 
   7   4   2     7541.70     7121.43    336.25 o 
   8   4   2     1371.56     1294.49    129.00 o 
   9   4   2     5780.43     5669.95    292.54 o 
  -9   5   2        9.80       42.81     74.99 o 
  -8   5   2      279.05      321.18     64.29 o 
  -7   5   2      776.81      836.44     76.15 o 
  -6   5   2      254.75      316.72     49.55 o 
  -5   5   2      952.08     1141.35     58.60 o 
  -4   5   2        7.83       -8.68     19.81 o 
  -3   5   2      429.56      562.30     40.17 o 
  -2   5   2      504.73      536.14     33.43 o 
  -1   5   2        1.15       16.86     12.66 o 
   0   5   2     3190.15     3257.29    136.56 o 
   1   5   2       84.56       87.17     14.49 o 
   2   5   2      216.75      231.18     22.53 o 
   3   5   2      183.31      202.77     24.44 o 
   4   5   2      398.13      433.60     48.06 o 
   5   5   2     1158.31     1127.47     69.63 o 
   6   5   2       39.50       65.92     48.37 o 
   7   5   2      801.11      946.62    151.38 o 
   8   5   2        8.44       45.28     63.88 o 
   9   5   2      295.83      396.42     90.59 o 
  -9   6   2     3691.03     3840.14    219.56 o 
  -8   6   2     4631.49     4497.98    192.63 o 
  -7   6   2     3829.42     3824.63    165.68 o 
  -6   6   2    10894.95    10958.97    389.94 o 
  -5   6   2     3459.22     3774.69    128.76 o 
  -4   6   2     3652.01     3860.32    125.41 o 
  -3   6   2    37188.82    38829.88   1281.11 o 
  -2   6   2    20902.20    22451.78   1068.87 o 
  -1   6   2    15374.50    16941.82    912.32 o 
   0   6   2     4545.44     5390.87    230.22 o 
   1   6   2     5262.40     6522.85    435.91 o 
   2   6   2    16541.31    17124.16    549.35 o 
   3   6   2    26830.20    29311.40    983.31 o 
   4   6   2     8995.81     9560.01    328.71 o 
   5   6   2    18875.00    17533.85    586.30 o 
   6   6   2     6406.82     5987.03    224.09 o 
   7   6   2     8170.09     7726.97    361.43 o 
   8   6   2     1462.74     1464.27    114.60 o 
   9   6   2     6316.46     6268.03    317.40 o 
  -9   7   2       34.81       11.27     80.97 o 
  -8   7   2        4.38      -54.94     62.69 o 
  -7   7   2      376.83      253.49     72.02 o 
  -6   7   2      399.80      392.49     53.08 o 
  -5   7   2       10.95      -15.17     29.00 o 
  -4   7   2       46.58       46.78     21.15 o 
  -3   7   2     1533.13     1437.06    116.54 o 
  -2   7   2     1504.30     1528.32     56.64 o 
  -1   7   2     5150.43     5268.57    349.26 o 
   0   7   2     1461.59     1652.68     97.36 o 
   1   7   2      173.08      200.18     28.38 o 
   2   7   2       70.63       59.43     15.02 o 
   3   7   2      984.85     1172.89    112.28 o 
   4   7   2       84.42      151.55     36.19 o 
   5   7   2        4.57      -37.09     53.99 o 
   6   7   2       22.97       81.71     42.63 o 
   7   7   2     1107.77     1276.97    114.61 o 
   8   7   2       36.81       20.78     65.65 o 
   9   7   2       27.59      174.06     82.87 o 
  -9   8   2     3543.23     3869.75    188.92 o 
  -8   8   2     4650.65     4648.35    200.35 o 
  -7   8   2     6104.30     6291.54    246.36 o 
  -6   8   2     9456.15     9229.09    335.59 o 
  -5   8   2     9587.75     9439.97    336.74 o 
  -4   8   2     9365.40     8785.18    471.93 o 
  -3   8   2    45383.90    46169.52   1520.78 o 
  -2   8   2    15254.99    15824.00    647.57 o 
  -1   8   2    19566.67    21556.16   1119.43 o 
   0   8   2    11524.89    12605.15    640.38 o 
   1   8   2    11301.98    12803.43    713.94 o 
   2   8   2    15592.98    16122.64    517.13 o 
   3   8   2    18967.71    20431.79    652.55 o 
   4   8   2     6167.10     6328.44    230.57 o 
   5   8   2    16051.23    15242.75    519.22 o 
   6   8   2     6830.46     6334.41    238.24 o 
   7   8   2     6651.95     6328.93    346.76 o 
   8   8   2     1227.26     1239.31    104.87 o 
   9   8   2     5442.43     5707.03    487.33 o 
  -9   9   2       97.36      130.90     77.49 o 
  -8   9   2      145.64      124.58     61.98 o 
  -7   9   2      466.93      400.48     63.96 o 
  -6   9   2       97.21      113.71     44.90 o 
  -5   9   2        0.96       12.50     35.45 o 
  -4   9   2       15.55       18.15     29.18 o 
  -3   9   2      398.37      446.82     39.08 o 
  -2   9   2     3750.33     3924.26    131.98 o 
  -1   9   2     1749.21     1878.57     81.72 o 
   0   9   2      380.71      443.49     32.72 o 
   1   9   2     1983.84     2033.98    119.66 o 
   2   9   2        7.56      -16.66     46.12 o 
   3   9   2      276.16      248.11     46.92 o 
   4   9   2      422.35      343.27     47.86 o 
   5   9   2      265.45      329.30     66.00 o 
   6   9   2      120.26       94.75     42.55 o 
   7   9   2     1055.06     1105.89    108.60 o 
   8   9   2      118.93      128.58     73.77 o 
  -9  10   2     2740.59     3011.94    160.79 o 
  -8  10   2     4633.36     4692.54    214.28 o 
  -7  10   2     5084.07     5135.06    238.47 o 
  -6  10   2     5745.50     5427.19    214.31 o 
  -5  10   2     5457.63     5102.10    198.20 o 
  -4  10   2     7009.48     7131.45    259.04 o 
  -3  10   2    10684.03    10713.94    312.94 o 
  -2  10   2     8275.62     9087.21    328.80 o 
  -1  10   2    20078.33    22690.79    920.78 o 
   0  10   2    17775.23    19188.44    881.15 o 
   1  10   2    34895.61    36673.58   1287.28 o 
   2  10   2    10122.68    11481.62    487.75 o 
   3  10   2    16750.45    17219.42    707.42 o 
   4  10   2     5495.09     5826.04    227.02 o 
   5  10   2    15266.54    14851.87    510.12 o 
   6  10   2     6674.12     6641.31    262.44 o 
   7  10   2     7139.07     6989.34    350.98 o 
   8  10   2     3278.75     3002.93    258.24 o 
  -9  11   2       51.01      120.49     77.64 o 
  -8  11   2       58.65      164.67     64.33 o 
  -7  11   2      289.47      335.91     62.32 o 
  -6  11   2      603.96      543.41     66.09 o 
  -5  11   2       28.39       -4.39     40.29 o 
  -4  11   2      548.46      462.79     50.64 o 
  -3  11   2      448.08      463.04     50.81 o 
  -2  11   2     4287.49     4462.15    141.96 o 
  -1  11   2    10265.54    11809.56    343.91 o 
   0  11   2     4611.43     5235.57    172.75 o 
   1  11   2     2164.98     2318.73     99.36 o 
   2  11   2       82.45       65.56     30.81 o 
   3  11   2      397.11      358.46     54.75 o 
   4  11   2        4.26       -4.91     37.57 o 
   5  11   2        5.75       27.74     53.26 o 
   6  11   2       20.95       40.40     74.72 o 
   7  11   2        1.68      120.05     67.79 o 
   8  11   2      230.64      256.60     80.72 o 
  -8  12   2     5457.94     5590.46    235.02 o 
  -7  12   2     7511.72     7022.50    275.24 o 
  -6  12   2     4163.32     4080.18    172.79 o 
  -5  12   2     9298.41     9072.10    331.01 o 
  -4  12   2     8225.78     7735.41    281.86 o 
  -3  12   2     9903.26    10280.54    303.60 o 
  -2  12   2     8846.06     9479.81    280.51 o 
  -1  12   2    10952.02    11814.23    424.56 o 
   0  12   2    18319.58    19782.55    566.05 o 
   1  12   2    25786.47    26718.59    755.89 o 
   2  12   2    17102.31    19253.77    873.20 o 
   3  12   2    10610.47    11159.62    501.78 o 
   4  12   2     4765.62     4960.73    193.32 o 
   5  12   2     7960.40     7927.95    291.75 o 
   6  12   2     1744.10     1672.59     97.26 o 
   7  12   2     8828.72     8483.28    399.87 o 
   8  12   2     1989.86     1870.19    142.61 o 
  -8  13   2       53.53      133.38     70.07 o 
  -7  13   2       39.30      -13.40     54.44 o 
  -6  13   2      571.63      712.35    131.21 o 
  -5  13   2       45.03        1.66     41.11 o 
  -4  13   2      134.08      123.98     36.98 o 
  -3  13   2      349.09      357.40     37.40 o 
  -2  13   2     2113.51     2130.71     82.97 o 
  -1  13   2     1224.02     1377.36     64.37 o 
   0  13   2     1872.78     1904.55     78.72 o 
   1  13   2     1779.38     1634.05     82.66 o 
   2  13   2      535.69      516.71     53.63 o 
   3  13   2      146.63      133.01     45.55 o 
   4  13   2     3198.19     3337.61    149.91 o 
   5  13   2      353.27      443.75    100.01 o 
   6  13   2       37.96        0.92     50.59 o 
   7  13   2       52.62       75.37     55.91 o 
   8  13   2       45.68       33.39     83.28 o 
  -8  14   2     3662.02     3658.34    174.15 o 
  -7  14   2     5210.20     5202.83    218.46 o 
  -6  14   2     4985.04     4819.95    200.35 o 
  -5  14   2     8679.40     8173.86    303.83 o 
  -4  14   2     5417.92     5295.07    207.02 o 
  -3  14   2     9755.83     9550.52    285.79 o 
  -2  14   2     9128.78     9630.80    301.64 o 
  -1  14   2    20304.07    21773.60    623.91 o 
   0  14   2    20759.87    22633.96    647.94 o 
   1  14   2    31218.64    31201.73    884.43 o 
   2  14   2     5141.53     5334.58    204.28 o 
   3  14   2    11301.26    12350.96    374.68 o 
   4  14   2     5115.74     5058.12    296.27 o 
   5  14   2    10509.80    10395.27    373.07 o 
   6  14   2     5144.20     4834.69    199.44 o 
   7  14   2     7414.01     7085.07    274.45 o 
   8  14   2     2349.48     2345.94    166.81 o 
  -8  15   2       93.01       26.52     66.92 o 
  -7  15   2       34.62      -10.34     59.79 o 
  -6  15   2      239.30      212.92     57.72 o 
  -5  15   2      868.23      954.72     68.96 o 
  -4  15   2      269.51      288.33     62.18 o 
  -3  15   2     2134.69     2098.11     85.23 o 
  -2  15   2        4.18        2.20     33.16 o 
  -1  15   2       26.03       40.85     38.34 o 
   0  15   2     3141.21     3283.06    118.42 o 
   1  15   2     2190.12     2129.58     90.20 o 
   2  15   2     1749.84     1694.99     91.46 o 
   3  15   2       16.32       51.99     49.27 o 
   4  15   2       62.23      -19.63     49.02 o 
   5  15   2       48.92        1.80     64.20 o 
   6  15   2        7.36      -53.40     53.40 o 
   7  15   2       20.28      110.10     62.81 o 
   8  15   2      540.62      587.55    114.41 o 
  -8  16   2     3470.93     3390.27    169.19 o 
  -7  16   2     5473.14     5461.20    231.44 o 
  -6  16   2     5539.71     5366.24    221.21 o 
  -5  16   2     8610.17     8221.74    309.56 o 
  -4  16   2     4702.64     4319.14    179.33 o 
  -3  16   2     9449.43     8785.97    320.73 o 
  -2  16   2     8239.93     8673.35    267.07 o 
  -1  16   2    16157.37    16383.48    534.30 o 
   0  16   2     8976.03     9569.96    291.01 o 
   1  16   2    19309.04    17906.15    520.14 o 
   2  16   2     6230.58     6308.75    240.26 o 
   3  16   2     9002.96     9362.59    339.99 o 
   4  16   2     3982.13     4317.19    182.37 o 
   5  16   2     7951.32     8390.33    313.35 o 
   6  16   2      731.01      786.13     93.45 o 
   7  16   2     4196.49     4187.12    185.59 o 
   8  16   2     1118.39     1463.18    156.43 o 
  -8  17   2      178.54      108.11     79.66 o 
  -7  17   2       41.74       69.23     65.94 o 
  -6  17   2      928.05      961.83     88.62 o 
  -5  17   2      101.63       22.25     53.73 o 
  -4  17   2     1703.21     1517.09     92.42 o 
  -3  17   2      683.55      598.97     68.12 o 
  -2  17   2      321.73      353.48     77.87 o 
  -1  17   2       24.88       23.73     39.21 o 
   0  17   2     2302.47     2480.76    101.54 o 
   1  17   2      101.88       47.99     94.61 o 
   2  17   2     2043.20     2003.27    107.39 o 
   3  17   2      194.21      147.58     55.19 o 
   4  17   2     2473.99     2512.51    142.45 o 
   5  17   2      877.49      904.77     88.29 o 
   6  17   2      130.28      156.45     62.84 o 
   7  17   2       30.25       72.17     67.61 o 
  -8  18   2     2288.62     2074.91    231.18 o 
  -7  18   2     2144.19     2022.88    124.33 o 
  -6  18   2     3139.02     3008.65    148.45 o 
  -5  18   2     4533.49     4386.32    199.50 o 
  -4  18   2     8243.08     7729.22    294.34 o 
  -3  18   2    18266.36    17626.23    612.78 o 
  -2  18   2    11353.31    10884.11    503.28 o 
  -1  18   2    13627.09    13595.73    447.11 o 
   0  18   2     9191.59     9508.78    293.23 o 
   1  18   2    15257.70    14686.77    511.67 o 
   2  18   2     2521.91     2734.44    134.06 o 
   3  18   2     9658.83    10628.40    515.34 o 
   4  18   2     2929.62     3145.88    148.10 o 
   5  18   2     6823.53     7014.85    238.16 o 
   6  18   2     2956.10     2799.77    143.37 o 
   7  18   2     5761.26     6186.65    323.55 o 
  -7  19   2      208.13      164.41     78.06 o 
  -6  19   2       63.16       36.77     66.85 o 
  -5  19   2     2202.87     2063.01    116.40 o 
  -4  19   2        7.31       15.11     66.28 o 
  -3  19   2     2294.31     2110.23    115.46 o 
  -2  19   2      416.20      433.90     69.74 o 
  -1  19   2      314.06      356.26     70.54 o 
   0  19   2     1798.26     1714.42     83.10 o 
   1  19   2      214.62      227.66     77.42 o 
   2  19   2     1287.06     1254.85     94.50 o 
   3  19   2     1272.51     1330.79     98.47 o 
   4  19   2      182.98      165.92     60.93 o 
   5  19   2      105.48       54.07     68.54 o 
   6  19   2       58.09      138.02     81.95 o 
   7  19   2      110.46      170.17     92.07 o 
  -7  20   2     3495.84     3233.36    164.10 o 
  -6  20   2     3023.17     2842.58    154.41 o 
  -5  20   2     5550.65     5279.49    223.51 o 
  -4  20   2     8722.29     8010.26    307.64 o 
  -3  20   2    13076.76    12487.00    451.75 o 
  -2  20   2     2295.16     2504.37    108.91 o 
  -1  20   2     9192.59     9225.46    289.57 o 
   0  20   2     8902.46     8518.30    345.91 o 
   1  20   2    12012.15    11617.17    416.55 o 
   2  20   2     4294.03     4193.07    184.29 o 
   3  20   2    11353.88    11326.04    410.06 o 
   4  20   2     2616.40     2775.67    142.50 o 
   5  20   2     5770.80     5948.24    244.83 o 
   6  20   2     1730.99     1894.29    126.44 o 
   7  20   2     4542.42     4362.94    255.00 o 
  -7  21   2      214.28      128.59     79.31 o 
  -6  21   2       66.39       -3.02     68.63 o 
  -5  21   2      447.57      392.40     79.66 o 
  -4  21   2     1071.69      837.28     91.85 o 
  -3  21   2       31.83      -39.29     59.57 o 
  -2  21   2     1690.29     1715.98     90.12 o 
  -1  21   2      207.77      188.83     59.44 o 
   0  21   2        9.17       37.49     55.83 o 
   1  21   2       83.16      136.93     63.88 o 
   2  21   2     1636.02     1537.15    110.47 o 
   3  21   2        4.10       94.02     64.77 o 
   4  21   2      455.18      414.81     78.40 o 
   5  21   2      361.59      351.88     77.02 o 
   6  21   2     1123.26     1398.37    120.29 o 
   7  21   2        5.22      -46.95    127.09 o 
  -7  22   2     2221.85     2311.17    251.07 o 
  -6  22   2     1786.20     1805.72    122.97 o 
  -5  22   2     4164.57     4083.37    229.69 o 
  -4  22   2     6262.83     5639.09    236.08 o 
  -3  22   2     9843.12     8813.79    745.97 o 
  -2  22   2     4436.26     4209.88    187.40 o 
  -1  22   2    12841.40    12921.73    394.31 o 
   0  22   2     6876.59     6715.77    261.64 o 
   1  22   2     7385.91     6605.95    371.18 o 
   2  22   2      880.55      876.58     91.06 o 
   3  22   2    12609.70    12346.29    448.27 o 
   4  22   2     1169.67     1219.93    111.07 o 
   5  22   2     5972.93     6873.25    338.08 o 
   6  22   2      892.40      903.89    134.02 o 
  -6  23   2       59.93       13.22     77.78 o 
  -5  23   2      866.74      839.64    100.61 o 
  -4  23   2      363.21      222.98     68.67 o 
  -3  23   2      781.41      815.76     94.75 o 
  -2  23   2      742.10      751.65     85.97 o 
  -1  23   2      101.54      253.17     71.30 o 
   0  23   2      191.96      179.95     59.91 o 
   1  23   2       19.04      142.00     89.24 o 
   2  23   2      936.69     1067.80    101.66 o 
   3  23   2      677.86      788.79     94.76 o 
   4  23   2      136.30      119.83     73.99 o 
   5  23   2      581.47      649.08     95.84 o 
   6  23   2      744.92      740.02    138.95 o 
  -6  24   2     2837.65     2735.95    156.04 o 
  -5  24   2     4092.83     3921.83    190.27 o 
  -4  24   2     5014.33     4809.18    216.06 o 
  -3  24   2     2553.49     2490.76    139.78 o 
  -2  24   2     5269.93     5107.79    219.76 o 
  -1  24   2     7046.08     7535.20    579.04 o 
   0  24   2     5747.64     5098.48    272.61 o 
   1  24   2    10143.34     9830.88    380.47 o 
   2  24   2     1843.74     1995.77    126.15 o 
   3  24   2     8288.47     7994.16    315.99 o 
   4  24   2     2631.58     2558.18    148.33 o 
   5  24   2     3348.32     3826.57    240.58 o 
   6  24   2      554.77      837.05    208.51 o 
  -6  25   2       97.66      194.40    153.58 o 
  -5  25   2      403.50      466.97     90.95 o 
  -4  25   2      372.88      335.09    157.21 o 
  -3  25   2      395.92      350.63     81.93 o 
  -2  25   2      192.56      157.75    270.03 o 
  -1  25   2      631.14      832.96    118.59 o 
   0  25   2     1251.90     1413.81    136.71 o 
   1  25   2      370.44      507.14     83.21 o 
   2  25   2      291.52      259.11     82.52 o 
   3  25   2       53.12      102.00     88.51 o 
   4  25   2      449.80      393.20    132.45 o 
   5  25   2      889.67      960.59    160.98 o 
  -5  26   2     3891.44     3636.57    186.86 o 
  -4  26   2     3408.80     3078.22    164.29 o 
  -3  26   2     2966.94     2573.37    182.93 o 
  -2  26   2     2622.26     2498.15    179.92 o 
  -1  26   2     6796.02     6376.50    613.33 o 
   0  26   2     2219.19     2212.32    167.79 o 
   1  26   2     8884.54     8649.21    350.16 o 
   2  26   2     2694.64     2717.40    150.47 o 
   3  26   2     6807.05     6910.20    286.93 o 
   4  26   2     1397.88     1262.03    166.95 o 
   5  26   2     4672.07     4603.14    287.88 o 
  -5  27   2      179.72      104.89    201.34 o 
  -4  27   2      382.78      404.23    127.59 o 
  -3  27   2      279.66      305.95    185.73 o 
  -2  27   2      196.88      304.38    111.07 o 
  -1  27   2      216.71      375.40    190.29 o 
   0  27   2      156.43      182.71     98.62 o 
   1  27   2      567.73      897.94    148.95 o 
   2  27   2      152.19      239.85    111.16 o 
   3  27   2      158.79      150.35    118.37 o 
   4  27   2      448.11      502.88    144.37 o 
  -4  28   2     2292.99     2325.42    198.19 o 
  -3  28   2     2966.26     2554.53    194.08 o 
  -2  28   2     3691.22     3376.09    540.06 o 
  -1  28   2     3341.46     3709.22    232.71 o 
   0  28   2     1084.33     1235.81    190.01 o 
   1  28   2     6087.72     5819.45    484.73 o 
   2  28   2     2149.89     2458.07    196.02 o 
   3  28   2     3380.79     3245.56    228.03 o 
   4  28   2     1448.52     1155.31    180.41 o 
  -3  29   2       65.08       51.73    113.53 o 
  -2  29   2      412.18      319.50    119.31 o 
  -1  29   2      215.95      171.01    117.78 o 
   0  29   2      241.58      201.95    114.55 o 
   1  29   2      952.69      869.02    134.71 o 
   2  29   2      304.33      156.94    115.84 o 
   3  29   2      751.98      608.46    144.09 o 
  -3  30   2     3869.00     3814.80    363.01 o 
  -2  30   2     3369.95     2863.90    206.77 o 
  -1  30   2     3016.85     2888.75    203.55 o 
   0  30   2      791.28      994.41    150.37 o 
   1  30   2     5109.08     4783.82    280.01 o 
   2  30   2     1603.36     1653.61    184.86 o 
   3  30   2     2576.07     2474.17    218.42 o 
  -2  31   2      681.36      536.13    177.63 o 
  -1  31   2      267.57      305.71    125.51 o 
   0  31   2      516.48      455.40    138.72 o 
   1  31   2      503.57      454.32    131.22 o 
   2  31   2      251.66      500.63    221.92 o 
  -9   1   3     7771.41     8116.35    393.00 o 
  -8   1   3     3328.68     3341.79    188.95 o 
  -7   1   3    17158.68    17850.29    528.58 o 
  -6   1   3       25.52      -30.90     30.90 o 
  -5   1   3    27201.36    28024.44    706.02 o 
  -4   1   3     3237.76     3228.19     92.56 o 
  -3   1   3    31078.61    33175.43   1688.94 o 
  -2   1   3     5397.79     5138.56    200.87 o 
  -1   1   3    40710.89    35796.64    986.66 o 
   0   1   3     1605.35     1357.70     50.84 o 
   1   1   3    32744.55    31289.32    985.00 o 
   2   1   3     1729.22     1886.30     63.95 o 
   3   1   3    54011.00    57468.89   1585.92 o 
   4   1   3     1533.72     1417.96     60.21 o 
   5   1   3    16428.96    15898.83    532.07 o 
   6   1   3     1956.70     1680.81    109.63 o 
   7   1   3    11488.73    10376.39    466.88 o 
   8   1   3       32.99       50.96     60.05 o 
   9   1   3     5315.40     5056.87    268.43 o 
  -9   2   3        0.09       29.78     82.71 o 
  -8   2   3       74.62       73.50     53.90 o 
  -7   2   3       91.14       67.27     42.48 o 
  -6   2   3       75.70       34.86     32.18 o 
  -5   2   3      127.86       94.04     31.12 o 
  -4   2   3        1.97       -9.96     14.72 o 
  -3   2   3      258.49      198.52     24.44 o 
  -2   2   3        1.45      -10.88     10.88 o 
  -1   2   3     5973.73     5005.73    165.57 o 
   0   2   3      241.89      208.15     14.70 o 
   1   2   3    11706.71    11997.99    344.85 o 
   2   2   3     5332.68     5733.43    167.54 o 
   3   2   3     3883.68     4200.54    199.80 o 
   4   2   3      221.78      217.98     46.09 o 
   5   2   3     1068.62     1075.42     73.40 o 
   6   2   3      486.76      460.04     66.63 o 
   7   2   3      280.67      287.08     87.49 o 
   8   2   3       62.83       33.81     57.64 o 
   9   2   3       38.53      121.13     85.17 o 
  -9   3   3     5916.45     6226.39    316.22 o 
  -8   3   3      909.03      896.80     84.08 o 
  -7   3   3    10708.21    10486.98    467.94 o 
  -6   3   3      315.08      342.01     42.37 o 
  -5   3   3    21152.76    21699.42    626.38 o 
  -4   3   3     1519.09     1517.85     56.74 o 
  -3   3   3    21261.67    21558.62   1356.62 o 
  -2   3   3     1045.94     1020.36     44.76 o 
  -1   3   3    74213.61    62160.62   1937.91 o 
   0   3   3     1421.06     1396.79     47.18 o 
   1   3   3    22632.66    22765.01   1157.83 o 
   2   3   3     1122.69     1346.71     56.32 o 
   3   3   3    19028.04    21718.11    762.21 o 
   4   3   3     3738.47     3572.42    157.31 o 
   5   3   3    19687.50    18672.41    795.21 o 
   6   3   3     1369.74     1117.48     89.20 o 
   7   3   3    12673.54    11108.93    512.02 o 
   8   3   3      109.48       93.42     67.95 o 
   9   3   3     5595.81     5737.13    295.61 o 
  -9   4   3       86.88      255.94     84.31 o 
  -8   4   3       22.24      -51.47     51.47 o 
  -7   4   3       75.26      119.89     56.73 o 
  -6   4   3        1.18       12.12     32.77 o 
  -5   4   3       31.04       -2.61     28.29 o 
  -4   4   3       85.29       44.77     16.41 o 
  -3   4   3     6207.03     7006.39    600.37 o 
  -2   4   3     2201.61     1939.70     73.92 o 
  -1   4   3       41.99       24.72     11.49 o 
   0   4   3        0.53      -15.76     15.76 o 
   1   4   3      335.08      327.29     22.87 o 
   2   4   3     2899.20     3234.58    129.10 o 
   3   4   3      298.64      307.96     28.93 o 
   4   4   3       94.92       91.42     25.99 o 
   5   4   3      174.27      239.24     44.87 o 
   6   4   3      334.94      351.42     60.42 o 
   7   4   3      394.61      437.89     73.15 o 
   8   4   3      122.91      123.65     70.00 o 
   9   4   3        0.36      133.52     84.57 o 
  -9   5   3     6529.05     6991.56    346.38 o 
  -8   5   3      790.11      829.36     85.82 o 
  -7   5   3    12686.92    12699.49    451.28 o 
  -6   5   3     2769.89     2837.53    115.59 o 
  -5   5   3    29988.29    30535.23    873.21 o 
  -4   5   3     3960.39     4001.35    162.75 o 
  -3   5   3    47708.91    51224.80   2990.40 o 
  -2   5   3      185.68      155.97     18.79 o 
  -1   5   3    36226.97    33781.11   1142.90 o 
   0   5   3       93.07       48.00     20.40 o 
   1   5   3    29236.01    32487.00   1147.44 o 
   2   5   3     1083.46     1145.50     59.07 o 
   3   5   3    35725.14    39445.84   1273.41 o 
   4   5   3      159.50      180.14     29.52 o 
   5   5   3    16995.31    17144.04    574.91 o 
   6   5   3      207.03       81.12     53.28 o 
   7   5   3    14031.58    13274.70    585.45 o 
   8   5   3      135.16       50.89     89.57 o 
   9   5   3     4413.05     4546.05    249.12 o 
  -9   6   3       34.64      155.76    100.18 o 
  -8   6   3       18.53      -51.62     51.62 o 
  -7   6   3      240.00      257.08     56.34 o 
  -6   6   3        9.20       -2.70     38.89 o 
  -5   6   3      206.62      143.10     34.05 o 
  -4   6   3      572.89      643.58     52.56 o 
  -3   6   3     1098.35     1265.70     64.73 o 
  -2   6   3      225.86      196.95     22.89 o 
  -1   6   3     1279.44     1261.89     50.76 o 
   0   6   3       36.55       16.29     18.41 o 
   1   6   3     1023.59     1073.38     45.60 o 
   2   6   3     1245.47     1298.20     57.88 o 
   3   6   3      184.08      202.60     26.04 o 
   4   6   3        2.56       19.32     25.34 o 
   5   6   3     1560.66     1513.98     82.72 o 
   6   6   3        9.56      -39.46     39.46 o 
   7   6   3      546.92      599.40     93.38 o 
   8   6   3      146.03      157.18    129.35 o 
   9   6   3       76.72       55.16    114.26 o 
  -9   7   3     5333.47     5712.48    243.64 o 
  -8   7   3      628.98      612.19     78.55 o 
  -7   7   3     9265.16     9291.48    343.80 o 
  -6   7   3     1486.65     1437.10     97.66 o 
  -5   7   3     9803.66     9901.45    298.37 o 
  -4   7   3      578.90      600.60     51.26 o 
  -3   7   3    49495.87    49796.38   1391.88 o 
  -2   7   3     3265.88     3076.54    114.54 o 
  -1   7   3    49449.10    48198.73   1576.63 o 
   0   7   3     2009.20     2093.35     72.51 o 
   1   7   3    24257.04    25860.57    641.86 o 
   2   7   3     2710.80     2743.09    102.75 o 
   3   7   3    22125.45    23959.83    781.25 o 
   4   7   3       14.11      -18.97     33.66 o 
   5   7   3    12380.32    12754.59    437.74 o 
   6   7   3       51.71       88.38     43.95 o 
   7   7   3    12665.53    11930.14    533.49 o 
   8   7   3      141.97      147.26     70.73 o 
  -9   8   3       15.88      143.58     70.56 o 
  -8   8   3       19.69       24.44     58.40 o 
  -7   8   3       99.99      202.11     73.42 o 
  -6   8   3      463.64      363.81     54.32 o 
  -5   8   3      225.74      173.85     31.09 o 
  -4   8   3      695.59      724.44     54.17 o 
  -3   8   3     1159.05     1194.62     51.57 o 
  -2   8   3     1948.30     2046.47     82.98 o 
  -1   8   3      709.76      813.63     53.26 o 
   0   8   3     2169.51     2273.40    105.99 o 
   1   8   3      643.62      701.21     46.90 o 
   2   8   3     3102.25     3327.43    155.44 o 
   3   8   3      195.41      161.52     25.65 o 
   4   8   3      236.75      253.40     45.05 o 
   5   8   3     1711.25     1757.91    117.31 o 
   6   8   3      286.96      174.77     49.45 o 
   7   8   3       25.31      120.80     60.57 o 
   8   8   3       22.05       39.92     69.12 o 
  -9   9   3     4422.24     4748.73    214.03 o 
  -8   9   3      178.34      158.51     66.73 o 
  -7   9   3    12313.78    12289.61    440.80 o 
  -6   9   3     3161.31     2983.64    140.76 o 
  -5   9   3    14145.25    14175.60    418.84 o 
  -4   9   3      584.17      648.89     62.39 o 
  -3   9   3    35684.86    35958.55    908.60 o 
  -2   9   3      166.12      152.35     28.33 o 
  -1   9   3    26315.35    27618.41    776.24 o 
   0   9   3      328.53      389.67     50.24 o 
   1   9   3    33661.84    35920.22   1344.39 o 
   2   9   3        3.57        6.01     18.45 o 
   3   9   3    20747.98    22759.99    821.26 o 
   4   9   3      106.55       40.89     83.31 o 
   5   9   3    16245.58    16414.32    558.35 o 
   6   9   3        6.72       25.03     46.37 o 
   7   9   3     8892.46     8308.51    466.40 o 
   8   9   3      216.97      197.33     76.25 o 
  -9  10   3       16.76      146.46     73.90 o 
  -8  10   3       39.40      -34.34     61.60 o 
  -7  10   3      424.95      500.98     70.00 o 
  -6  10   3       99.43      114.80     44.68 o 
  -5  10   3       21.33       24.71     39.51 o 
  -4  10   3       77.89       80.90     50.22 o 
  -3  10   3      208.59      152.50     34.39 o 
  -2  10   3     2322.41     2377.60    117.42 o 
  -1  10   3       27.01      -13.05     21.03 o 
   0  10   3     2394.74     2696.54    114.29 o 
   1  10   3       64.06       60.18     22.42 o 
   2  10   3       90.00       53.18     20.43 o 
   3  10   3       25.62       27.98     31.73 o 
   4  10   3      120.03      102.23     43.20 o 
   5  10   3      824.39      917.43     78.65 o 
   6  10   3     1428.01     1489.80     92.44 o 
   7  10   3       38.85       74.79    106.80 o 
   8  10   3       29.93       43.14     75.57 o 
  -9  11   3     3862.00     4139.99    336.88 o 
  -8  11   3      962.70      886.72     90.99 o 
  -7  11   3    10886.93    10914.25    489.60 o 
  -6  11   3     1616.02     1601.72     93.35 o 
  -5  11   3    14190.67    14063.65    489.99 o 
  -4  11   3      521.62      475.23     51.13 o 
  -3  11   3    25945.95    27044.90    763.79 o 
  -2  11   3     1896.95     1998.31     74.94 o 
  -1  11   3    20281.19    21955.41    624.34 o 
   0  11   3      850.71      857.32     54.04 o 
   1  11   3    41801.89    45342.83   1271.60 o 
   2  11   3     2666.09     3058.06    103.90 o 
   3  11   3    16347.21    18021.85    706.94 o 
   4  11   3      388.24      455.39     59.06 o 
   5  11   3    18122.38    18345.14    624.48 o 
   6  11   3       79.58       93.05     51.19 o 
   7  11   3     8111.14     8213.97    390.10 o 
   8  11   3      138.79      207.06     83.80 o 
  -8  12   3       33.38      -52.14     62.25 o 
  -7  12   3      372.07      508.67     72.75 o 
  -6  12   3      171.67      130.95     49.00 o 
  -5  12   3       10.42      -19.98     40.55 o 
  -4  12   3      132.60      104.88     38.18 o 
  -3  12   3       34.74       46.55     28.34 o 
  -2  12   3     1930.41     1861.70     73.53 o 
  -1  12   3       48.25       26.83     27.04 o 
   0  12   3       66.13       42.07     29.75 o 
   1  12   3      440.28      552.74     77.35 o 
   2  12   3     1123.11     1250.23    111.00 o 
   3  12   3       10.63        1.90     42.86 o 
   4  12   3     1083.46     1122.42     84.81 o 
   5  12   3      120.42      157.77     52.92 o 
   6  12   3      345.47      390.50    101.74 o 
   7  12   3       79.71      136.70    112.75 o 
   8  12   3       87.45      -24.31     74.17 o 
  -8  13   3      923.40      827.03     93.79 o 
  -7  13   3     9021.57     8920.83    336.66 o 
  -6  13   3      715.86      753.62    110.25 o 
  -5  13   3    13083.84    13035.03    460.02 o 
  -4  13   3      261.59      285.13     48.30 o 
  -3  13   3    14214.40    14128.17    411.27 o 
  -2  13   3     1821.44     1787.04     73.53 o 
  -1  13   3    22372.08    22818.98    813.80 o 
   0  13   3       37.19        7.46     28.67 o 
   1  13   3    46514.59    48460.87   1361.79 o 
   2  13   3      191.48      444.46    136.41 o 
   3  13   3    18826.84    20272.23    577.59 o 
   4  13   3       73.12      -15.43     55.84 o 
   5  13   3    11965.70    11730.14    416.76 o 
   6  13   3      327.60      354.88     62.03 o 
   7  13   3     4886.96     4908.34    205.75 o 
   8  13   3      408.18      285.05    174.05 o 
  -8  14   3      357.14      308.33     77.70 o 
  -7  14   3      115.36      142.92     62.26 o 
  -6  14   3      465.28      572.44    103.47 o 
  -5  14   3       45.00       24.12     43.80 o 
  -4  14   3       93.00       44.76     40.88 o 
  -3  14   3       40.27       48.04     33.61 o 
  -2  14   3     2862.16     2967.65    133.02 o 
  -1  14   3       53.30       60.99     33.93 o 
   0  14   3      383.60      370.97     48.32 o 
   1  14   3      551.41      498.49     71.91 o 
   2  14   3     4351.14     4601.93    182.28 o 
   3  14   3     2112.66     2294.38    214.89 o 
   4  14   3     3330.72     3017.20    137.90 o 
   5  14   3       61.54      110.49     54.76 o 
   6  14   3       88.78       31.46     53.71 o 
   7  14   3        0.57       31.63     62.45 o 
   8  14   3      327.37      388.23     92.31 o 
  -8  15   3      936.23      800.20     99.68 o 
  -7  15   3     6133.44     6028.01    246.77 o 
  -6  15   3     1385.91     1321.54     98.41 o 
  -5  15   3    14415.30    13807.82    487.74 o 
  -4  15   3      420.61      383.92     97.44 o 
  -3  15   3     9662.62     9765.30    295.15 o 
  -2  15   3     1554.49     1656.85     75.73 o 
  -1  15   3    23800.54    24588.07    705.45 o 
   0  15   3      341.85      385.91     44.28 o 
   1  15   3    27920.70    28361.13    809.59 o 
   2  15   3       88.98       58.76     43.86 o 
   3  15   3    18922.98    21501.27    726.59 o 
   4  15   3      363.46      374.04     65.50 o 
   5  15   3    17518.95    17038.41    590.54 o 
   6  15   3      514.63      338.65     67.32 o 
   7  15   3     4870.71     5180.63    219.61 o 
   8  15   3       24.28       95.93     90.77 o 
  -8  16   3      134.03       22.05     92.03 o 
  -7  16   3        3.81       -5.96     61.84 o 
  -6  16   3      325.79      249.57     61.16 o 
  -5  16   3        5.82       87.94     51.01 o 
  -4  16   3      121.47       69.75     45.64 o 
  -3  16   3     1042.72      984.64    117.03 o 
  -2  16   3        6.51      -29.45     35.89 o 
  -1  16   3      439.36      517.95     68.58 o 
   0  16   3      777.03      859.76    128.31 o 
   1  16   3     1557.06     1466.89    185.30 o 
   2  16   3     1616.49     1580.56    121.48 o 
   3  16   3      504.47      492.81     68.81 o 
   4  16   3     1332.53     1340.55    123.24 o 
   5  16   3      133.20      131.15     58.55 o 
   6  16   3       10.03        7.22     58.35 o 
   7  16   3       42.84       25.54     67.38 o 
  -8  17   3      870.64      855.87    126.93 o 
  -7  17   3     2966.62     2886.34    149.94 o 
  -6  17   3     1897.69     1740.98    110.66 o 
  -5  17   3    15334.90    14633.52    519.19 o 
  -4  17   3     1337.71     1247.46    188.73 o 
  -3  17   3    12265.41    12160.80    431.27 o 
  -2  17   3       12.15        9.38     37.69 o 
  -1  17   3    16073.94    17254.32    506.33 o 
   0  17   3     1101.46     1258.62     71.54 o 
   1  17   3    21068.31    21605.95    731.64 o 
   2  17   3      359.04      408.53     88.09 o 
   3  17   3    13981.76    14963.96    521.92 o 
   4  17   3     1014.52     1054.81     91.47 o 
   5  17   3     9697.36    10319.05    379.41 o 
   6  17   3      182.23      211.49     67.49 o 
   7  17   3     7010.15     7468.30    296.58 o 
  -7  18   3        6.97      -27.10     62.98 o 
  -6  18   3      698.62      654.79     84.05 o 
  -5  18   3      390.80      438.65    106.19 o 
  -4  18   3     2999.01     2794.49    134.53 o 
  -3  18   3        1.03      -38.46     45.16 o 
  -2  18   3       19.30        7.32     41.50 o 
  -1  18   3        5.29       64.62     64.97 o 
   0  18   3      650.08      646.19     78.26 o 
   1  18   3      177.68      224.22     58.10 o 
   2  18   3     1986.41     1863.24    109.30 o 
   3  18   3      107.60      153.88     62.65 o 
   4  18   3     2014.73     1961.74    114.90 o 
   5  18   3      134.52      309.59     69.76 o 
   6  18   3      536.16      631.99     85.39 o 
   7  18   3       75.57      186.62     78.31 o 
  -7  19   3     4660.42     4505.08    248.43 o 
  -6  19   3      612.39      536.90     92.69 o 
  -5  19   3     8938.93     8235.71    315.22 o 
  -4  19   3     2804.21     2499.21    159.24 o 
  -3  19   3    12068.18    11511.77    417.13 o 
  -2  19   3       23.97       20.11     44.58 o 
  -1  19   3    25093.93    25645.17    741.24 o 
   0  19   3      344.90      332.17     50.36 o 
   1  19   3    18694.26    18731.22    643.70 o 
   2  19   3       36.46       31.57     55.53 o 
   3  19   3    16928.37    17825.59    618.58 o 
   4  19   3        7.73      -24.29     59.39 o 
   5  19   3     8660.88     9318.83    351.84 o 
   6  19   3       73.39       50.29     69.19 o 
   7  19   3     6661.36     6500.78    269.43 o 
  -7  20   3        4.91      -42.41     85.68 o 
  -6  20   3      346.93      192.91     68.44 o 
  -5  20   3       50.71       89.38     61.43 o 
  -4  20   3     1264.93     1276.33     97.68 o 
  -3  20   3     1168.16     1156.39     93.92 o 
  -2  20   3     2651.24     2542.35    108.76 o 
  -1  20   3      553.40      712.62     65.50 o 
   0  20   3     1540.75     1587.50     86.15 o 
   1  20   3      242.01      391.71     69.40 o 
   2  20   3      521.78      513.92     77.28 o 
   3  20   3       27.38       62.83     60.27 o 
   4  20   3      386.66      304.73     74.46 o 
   5  20   3      111.08       72.55     66.84 o 
   6  20   3      436.67      440.13     85.94 o 
   7  20   3       64.56      183.56    102.67 o 
  -7  21   3     3854.91     3713.04    224.83 o 
  -6  21   3     1243.79      977.15    118.05 o 
  -5  21   3     6313.60     5981.77    247.92 o 
  -4  21   3      825.57      773.49     86.06 o 
  -3  21   3    12101.83    11200.07    411.16 o 
  -2  21   3       13.37       19.91     44.49 o 
  -1  21   3    10122.24    10718.21    331.93 o 
   0  21   3     4678.41     4473.59    189.67 o 
   1  21   3     8310.90     8311.75    315.35 o 
   2  21   3      207.62      130.55     77.85 o 
   3  21   3    16815.61    17228.08    603.95 o 
   4  21   3      118.07      -26.15    109.66 o 
   5  21   3     8437.38     9033.17    347.34 o 
   6  21   3      103.33       98.40     80.07 o 
  -6  22   3      259.60      258.12    100.75 o 
  -5  22   3       42.95       41.44     81.74 o 
  -4  22   3     1217.35     1004.09    112.26 o 
  -3  22   3      622.77      457.36     76.60 o 
  -2  22   3      768.48      714.23     67.69 o 
  -1  22   3      291.80      357.39     56.48 o 
   0  22   3      486.53      526.55     75.66 o 
   1  22   3      262.69      386.13     71.15 o 
   2  22   3      711.27      776.88     90.45 o 
   3  22   3      621.45      581.99     82.70 o 
   4  22   3      119.97      -46.12     67.70 o 
   5  22   3      119.87      158.69     78.71 o 
   6  22   3     1026.98     1124.01    116.19 o 
  -6  23   3      812.16      649.85    120.71 o 
  -5  23   3     6342.16     6086.57    315.76 o 
  -4  23   3      399.90      343.21    105.40 o 
  -3  23   3    10683.11    10232.59    384.15 o 
  -2  23   3     1078.24     1019.80     97.69 o 
  -1  23   3    11637.12    11064.25    343.21 o 
   0  23   3      896.55      805.31    194.99 o 
   1  23   3    12466.61    12495.11    450.55 o 
   2  23   3       29.91        0.50     67.24 o 
   3  23   3    10001.57    10209.19    382.45 o 
   4  23   3      254.01      141.97     98.06 o 
   5  23   3     7110.47     7485.98    303.79 o 
   6  23   3       71.82      -86.26     86.26 o 
  -6  24   3      420.04      370.78    127.04 o 
  -5  24   3       18.36      -29.72     98.03 o 
  -4  24   3     1094.41      764.40    194.98 o 
  -3  24   3      118.35      137.96     65.80 o 
  -2  24   3     2091.51     1887.87    118.82 o 
  -1  24   3      264.86      383.15     60.22 o 
   0  24   3     2423.70     2507.68    133.92 o 
   1  24   3      128.67      255.48     70.55 o 
   2  24   3       94.33       -3.39     70.04 o 
   3  24   3      107.16      216.82     79.90 o 
   4  24   3      349.21      211.73     89.73 o 
   5  24   3        1.18       42.44    106.96 o 
  -5  25   3     6651.63     6012.86    318.29 o 
  -4  25   3      265.64      223.44     98.59 o 
  -3  25   3     7993.83     7449.55    366.58 o 
  -2  25   3     1788.41     1525.48    156.79 o 
  -1  25   3     8173.51     8139.93    310.30 o 
   0  25   3      434.66      482.51    109.29 o 
   1  25   3    10128.22     9714.76    379.15 o 
   2  25   3      188.43      291.63     79.21 o 
   3  25   3     7811.20     7735.92    312.15 o 
   4  25   3        0.65       97.22     87.74 o 
   5  25   3     8213.54     8300.32    338.20 o 
  -5  26   3       43.53       97.59    103.80 o 
  -4  26   3      576.72      479.60    118.41 o 
  -3  26   3        0.66       40.92     97.78 o 
  -2  26   3     1148.64     1390.21    141.72 o 
  -1  26   3      366.06      492.41     99.52 o 
   0  26   3     1674.85     1716.68    227.43 o 
   1  26   3        4.18      245.49     75.79 o 
   2  26   3      149.33       87.77     78.34 o 
   3  26   3       64.93      102.37     83.34 o 
   4  26   3      607.79      515.56    104.72 o 
   5  26   3      143.50      153.82    118.21 o 
  -4  27   3      402.19      240.16    128.14 o 
  -3  27   3     5214.83     4852.27    265.65 o 
  -2  27   3     1664.72     1779.93    157.00 o 
  -1  27   3     6471.37     6485.96    261.41 o 
   0  27   3      256.63      243.04    108.50 o 
   1  27   3     9111.11     8791.93    339.05 o 
   2  27   3      518.85      371.06     87.09 o 
   3  27   3     5797.21     5895.68    258.28 o 
   4  27   3       44.04       19.68     94.31 o 
  -4  28   3      581.02      530.31    130.67 o 
  -3  28   3       12.22      120.55     99.27 o 
  -2  28   3      724.95      538.56    185.03 o 
  -1  28   3      429.78      981.60    187.11 o 
   0  28   3      923.85     1047.82    130.81 o 
   1  28   3        7.71       91.49     92.48 o 
   2  28   3      902.39      919.72    112.87 o 
   3  28   3        8.93       37.93     95.76 o 
   4  28   3      899.70     1106.48    185.96 o 
  -3  29   3     7494.24     6995.39    530.35 o 
  -2  29   3     1494.52     1621.12    248.18 o 
  -1  29   3     5830.56     4990.79    391.34 o 
   0  29   3       44.18      139.70    153.35 o 
   1  29   3     6489.45     6619.56    551.63 o 
   2  29   3       86.26      102.77     84.64 o 
   3  29   3     3447.54     3238.89    178.90 o 
  -2  30   3      346.59      263.67    172.31 o 
  -1  30   3       11.16      110.33    155.89 o 
   0  30   3     1192.30     1593.94    241.58 o 
   1  30   3       13.75       47.41    151.38 o 
   2  30   3     1119.70     1061.51    221.46 o 
  -1  31   3     5683.69     5875.94    462.70 o 
   0  31   3        2.64       -2.78    151.03 o 
  -9   0   4     4905.59     5050.24    382.90 o 
  -8   0   4      914.80      849.88    141.32 o 
  -7   0   4    12627.24    13090.32    561.55 o 
  -6   0   4     4981.61     5042.22    243.84 o 
  -5   0   4    24942.12    24578.92    795.77 o 
  -4   0   4     1132.04     1255.81     58.83 o 
  -3   0   4    29544.93    33846.55   2702.40 o 
  -2   0   4     1916.69     1870.83     86.57 o 
  -1   0   4    32571.88    28220.24   1100.02 o 
   0   0   4      910.32      851.51     45.21 o 
   1   0   4     8316.75     8442.86    635.01 o 
   2   0   4    16495.25    18012.71    712.80 o 
   3   0   4    19384.19    20525.30    813.21 o 
   4   0   4     1418.41     1539.01    157.34 o 
   5   0   4     7723.45     7977.88    465.18 o 
   6   0   4     3483.57     3159.90    242.39 o 
   7   0   4    13275.32    12208.80    766.04 o 
   8   0   4     1613.24     1487.89    168.73 o 
  -9   1   4        0.58      -19.09     84.37 o 
  -8   1   4       60.59      151.18    108.63 o 
  -7   1   4      132.31       78.00     43.55 o 
  -6   1   4       17.42      -14.77     32.14 o 
  -5   1   4       37.03        8.66     19.72 o 
  -4   1   4       16.09        1.17     14.86 o 
  -3   1   4        8.65      -13.93     13.93 o 
  -2   1   4     1291.19     1125.95     41.43 o 
  -1   1   4      317.83      240.22     23.72 o 
   0   1   4      301.22      341.78     39.76 o 
   1   1   4      386.87      368.77     23.58 o 
   2   1   4      663.25      671.72     35.86 o 
   3   1   4      608.47      633.64     39.73 o 
   4   1   4       38.59        9.27     25.90 o 
   5   1   4     1434.38     1350.46     78.43 o 
   6   1   4       11.37        5.69     46.51 o 
   7   1   4       13.30      170.55     66.50 o 
   8   1   4       30.82      174.72     86.79 o 
  -9   2   4     6766.75     7448.20    365.51 o 
  -8   2   4        6.90      -32.30     54.54 o 
  -7   2   4    12971.83    14043.87    423.36 o 
  -6   2   4     3702.45     3827.24    134.30 o 
  -5   2   4    20742.33    21011.37    608.02 o 
  -4   2   4      305.60      319.18     24.66 o 
  -3   2   4    39598.91    40546.86   1145.09 o 
  -2   2   4     5916.93     5653.04    174.22 o 
  -1   2   4    60594.57    52769.28   1643.30 o 
   0   2   4     2911.74     2519.01     76.90 o 
   1   2   4    39567.70    38083.04   1480.54 o 
   2   2   4    19560.82    20567.74    573.88 o 
   3   2   4    38588.04    38868.48   1078.01 o 
   4   2   4     5312.21     5416.15    167.34 o 
   5   2   4     9372.40     9238.79    580.24 o 
   6   2   4     4226.54     3910.30    199.00 o 
   7   2   4     8310.83     7558.90    354.61 o 
   8   2   4     1041.14     1033.94    106.14 o 
  -9   3   4        3.03       36.65     78.73 o 
  -8   3   4      385.37      255.94     64.82 o 
  -7   3   4       26.32       36.92     42.30 o 
  -6   3   4      102.38       55.48     33.46 o 
  -5   3   4      222.12      216.46     34.52 o 
  -4   3   4      416.30      457.60     38.61 o 
  -3   3   4     1261.09     1287.69     88.25 o 
  -2   3   4     1382.21     1567.55     87.01 o 
  -1   3   4     1057.31      971.23     46.02 o 
   0   3   4     2107.34     1813.21     58.76 o 
   1   3   4     2347.12     2162.97     71.49 o 
   2   3   4     6020.21     6866.04    261.78 o 
   3   3   4      744.13      718.07     47.20 o 
   4   3   4      219.98      182.82     31.81 o 
   5   3   4        3.81       29.15     38.55 o 
   6   3   4      229.63      175.99     55.46 o 
   7   3   4       10.01       96.59     63.79 o 
   8   3   4        1.83      -25.76     79.16 o 
  -9   4   4     5940.21     6656.80    336.15 o 
  -8   4   4       50.39        9.79     55.27 o 
  -7   4   4    11932.13    12247.61    436.58 o 
  -6   4   4        6.22       -9.62     32.38 o 
  -5   4   4    20332.08    20346.28    590.07 o 
  -4   4   4     1621.79     1658.04     71.53 o 
  -3   4   4    30227.97    29326.29    940.71 o 
  -2   4   4     9378.67     9053.41    298.31 o 
  -1   4   4    36958.61    33060.64   1035.61 o 
   0   4   4      439.96      471.49     31.84 o 
   1   4   4    28484.88    27415.07   1072.98 o 
   2   4   4    10511.70    11916.25    540.17 o 
   3   4   4     9221.83    10012.67    343.79 o 
   4   4   4     3954.56     4151.49    145.30 o 
   5   4   4    15484.40    14790.17    812.87 o 
   6   4   4     2046.71     1822.64    117.15 o 
   7   4   4     9296.41     8355.91    387.69 o 
   8   4   4     1503.21     1374.90    111.41 o 
  -9   5   4        5.39      -16.33     72.28 o 
  -8   5   4       80.90      -18.41     56.19 o 
  -7   5   4       73.44       78.66     62.32 o 
  -6   5   4        7.73       -6.57     44.33 o 
  -5   5   4      106.52      170.90     31.79 o 
  -4   5   4     4075.93     4266.90    134.20 o 
  -3   5   4       71.29       44.12     18.81 o 
  -2   5   4      968.14      972.79     47.52 o 
  -1   5   4       85.81       71.74     17.05 o 
   0   5   4      162.39      136.23     17.19 o 
   1   5   4      588.03      580.19     44.08 o 
   2   5   4    12278.45    13677.21    596.02 o 
   3   5   4      423.74      542.86     36.98 o 
   4   5   4      850.85      938.47     51.38 o 
   5   5   4      834.29      845.41    111.42 o 
   6   5   4      215.76      122.95     58.30 o 
   7   5   4      111.20      191.61     65.28 o 
   8   5   4        0.45      -73.09     73.09 o 
  -9   6   4     5922.16     6384.31    266.05 o 
  -8   6   4      414.84      461.55    122.42 o 
  -7   6   4    11667.50    12220.74    437.17 o 
  -6   6   4      156.69      138.19     38.77 o 
  -5   6   4    19509.77    19613.81    569.68 o 
  -4   6   4     1509.43     1424.31     70.31 o 
  -3   6   4    39736.25    40405.21   1950.46 o 
  -2   6   4     7890.54     7734.19    385.77 o 
  -1   6   4    37899.32    35093.93    980.47 o 
   0   6   4     7094.48     6898.07    417.33 o 
   1   6   4    48443.44    49945.34   1465.14 o 
   2   6   4     1212.50     1367.80     60.98 o 
   3   6   4    13403.53    14862.19    421.31 o 
   4   6   4     5605.33     5681.63    204.93 o 
   5   6   4    15095.94    15522.61    727.81 o 
   6   6   4      498.13      549.86     60.10 o 
   7   6   4     8744.87     8335.43    388.34 o 
   8   6   4      820.25      820.58    103.33 o 
  -9   7   4       24.45       32.58     75.03 o 
  -8   7   4      185.93      265.73    112.42 o 
  -7   7   4        3.65      105.69     55.55 o 
  -6   7   4        1.35      -28.64     35.50 o 
  -5   7   4      779.28      847.38     51.82 o 
  -4   7   4      166.26      168.48     26.44 o 
  -3   7   4       91.57       42.60     19.06 o 
  -2   7   4        7.66       10.46     15.99 o 
  -1   7   4      542.34      533.88     34.79 o 
   0   7   4     1562.26     1530.64     49.88 o 
   1   7   4      134.97      195.58     23.15 o 
   2   7   4     1449.09     1507.69     92.24 o 
   3   7   4      438.71      526.89     48.17 o 
   4   7   4      341.08      326.65     48.05 o 
   5   7   4      330.56      427.63     73.55 o 
   6   7   4      137.38      127.77     59.02 o 
   7   7   4       95.04      151.40     95.06 o 
   8   7   4       28.98       81.09     74.65 o 
  -9   8   4     6318.19     6413.46    331.54 o 
  -8   8   4      118.82       61.97     62.44 o 
  -7   8   4    12082.16    12612.18    491.68 o 
  -6   8   4      356.66      198.14     57.45 o 
  -5   8   4    10583.30    10340.00    365.52 o 
  -4   8   4     1364.88     1363.76     57.96 o 
  -3   8   4    41336.31    41870.43   1172.89 o 
  -2   8   4     2981.96     2883.54     93.96 o 
  -1   8   4    29493.08    29398.20    823.18 o 
   0   8   4    11221.13    10818.62    344.14 o 
   1   8   4    39908.67    43153.90   1351.70 o 
   2   8   4     2792.05     3132.46    103.08 o 
   3   8   4    15276.09    16692.42    473.15 o 
   4   8   4     3914.64     3749.62    152.99 o 
   5   8   4    14095.18    14430.69    495.33 o 
   6   8   4      419.06      458.50     61.71 o 
   7   8   4     7045.62     6859.80    778.18 o 
   8   8   4     1755.27     1824.61    181.97 o 
  -9   9   4      145.88      189.68    103.05 o 
  -8   9   4       64.11       66.87     60.22 o 
  -7   9   4      531.34      699.51     74.88 o 
  -6   9   4      681.89      633.32     76.33 o 
  -5   9   4     1006.57      945.27     75.94 o 
  -4   9   4       24.02       60.81     36.47 o 
  -3   9   4       63.58       31.52     23.24 o 
  -2   9   4     4520.10     4471.31    188.05 o 
  -1   9   4      817.94      803.52     41.57 o 
   0   9   4     1168.90     1186.46     53.22 o 
   1   9   4       18.17       14.96     19.64 o 
   2   9   4        5.81       -8.90     15.01 o 
   3   9   4      845.14      949.76     51.48 o 
   4   9   4        8.48      -23.37     38.66 o 
   5   9   4       35.86      118.85     62.14 o 
   6   9   4     1267.76     1256.89     86.82 o 
   7   9   4        2.73       79.79     62.01 o 
   8   9   4        6.50      -73.34     73.34 o 
  -8  10   4      588.69      475.75     77.14 o 
  -7  10   4    13711.63    13749.57    490.86 o 
  -6  10   4      288.75      243.39     50.55 o 
  -5  10   4    16208.02    15727.83    542.48 o 
  -4  10   4     2194.88     2262.28     89.42 o 
  -3  10   4    25154.78    24840.17    703.46 o 
  -2  10   4     1734.27     1575.16     68.17 o 
  -1  10   4    13881.49    14053.97    404.86 o 
   0  10   4     4570.01     4910.20    154.98 o 
   1  10   4    44921.00    48353.27   1228.27 o 
   2  10   4       86.82       92.36     19.18 o 
   3  10   4    22482.04    24765.70    696.99 o 
   4  10   4     2683.18     2814.51    126.79 o 
   5  10   4    14011.98    14292.71    493.49 o 
   6  10   4      928.28     1102.62    106.73 o 
   7  10   4     6019.89     6007.13    299.50 o 
   8  10   4     1474.95     1577.97    147.66 o 
  -8  11   4      282.22      310.50     94.89 o 
  -7  11   4       54.65      266.58     59.99 o 
  -6  11   4      120.37      135.10     48.46 o 
  -5  11   4      464.51      431.82     56.16 o 
  -4  11   4        3.95      -23.61     32.27 o 
  -3  11   4      124.83       85.56     29.32 o 
  -2  11   4     1662.51     1589.31     65.40 o 
  -1  11   4        1.17      -21.67     21.67 o 
   0  11   4      851.22      878.19     65.82 o 
   1  11   4      919.14     1034.35     53.19 o 
   2  11   4      957.00      990.29     51.83 o 
   3  11   4       26.63       45.80     34.05 o 
   4  11   4      585.07      680.03     68.29 o 
   5  11   4      210.67      365.02     62.08 o 
   6  11   4     1409.89     1373.42     93.37 o 
   7  11   4      191.35      210.58     72.32 o 
   8  11   4       20.10      -80.13     80.13 o 
  -8  12   4        5.51      -89.94    184.40 o 
  -7  12   4    11066.84    11039.95    404.97 o 
  -6  12   4      527.37      476.85     68.48 o 
  -5  12   4    17599.37    17253.95    594.49 o 
  -4  12   4      881.14      955.46     89.79 o 
  -3  12   4    18317.03    18145.73    521.41 o 
  -2  12   4      229.96      162.23     30.13 o 
  -1  12   4    21124.19    21027.31    599.64 o 
   0  12   4     6592.22     6940.78    213.52 o 
   1  12   4    26174.32    28097.03    798.27 o 
   2  12   4      767.89      913.57     44.91 o 
   3  12   4    21934.15    24179.05    684.45 o 
   4  12   4     1160.52     1264.60     88.28 o 
   5  12   4    14388.22    15128.34    585.76 o 
   6  12   4     1091.27     1249.12     97.83 o 
   7  12   4     5673.29     5566.35    286.78 o 
   8  12   4     1265.13     1377.15    143.50 o 
  -8  13   4      265.75      166.61     96.04 o 
  -7  13   4        1.72      135.83    120.16 o 
  -6  13   4      182.95       68.00     46.93 o 
  -5  13   4      105.68      115.21     46.72 o 
  -4  13   4      412.65      379.57     99.52 o 
  -3  13   4      126.39       91.74     31.56 o 
  -2  13   4      166.81      137.11     31.93 o 
  -1  13   4       10.56      -28.87     28.87 o 
   0  13   4       15.07       -7.44     28.73 o 
   1  13   4      406.25      395.08     40.55 o 
   2  13   4      565.05      548.77     43.62 o 
   3  13   4       30.01       77.83     32.82 o 
   4  13   4       55.22       14.41     46.68 o 
   5  13   4       11.32       74.61     50.49 o 
   6  13   4       93.12      172.88     57.94 o 
   7  13   4      765.06      908.12     92.25 o 
   8  13   4      200.32      126.37     86.88 o 
  -8  14   4      266.00      192.17    176.42 o 
  -7  14   4     8340.93     8185.90    411.06 o 
  -6  14   4      751.96      787.17     67.75 o 
  -5  14   4    14294.38    13830.68    487.30 o 
  -4  14   4      271.69      258.48     50.34 o 
  -3  14   4    13399.10    13141.21    386.37 o 
  -2  14   4       11.29      -22.53     30.43 o 
  -1  14   4    23472.54    23667.39    677.92 o 
   0  14   4     4077.72     4274.94    145.16 o 
   1  14   4    15963.62    17428.25    506.75 o 
   2  14   4     1468.37     1586.95     71.09 o 
   3  14   4    26111.55    27470.37   1106.00 o 
   4  14   4       25.61       90.62     52.67 o 
   5  14   4     7973.77     8392.97    313.67 o 
   6  14   4     2625.95     2574.04    133.57 o 
   7  14   4     3250.11     3727.81    174.98 o 
  -8  15   4      141.31      -96.35    141.49 o 
  -7  15   4       51.54       48.35     77.46 o 
  -6  15   4        4.59      -63.63    122.01 o 
  -5  15   4      578.67      801.16     74.45 o 
  -4  15   4      806.04      952.75     74.97 o 
  -3  15   4     1121.49     1074.03     77.17 o 
  -2  15   4      384.04      357.78     50.63 o 
  -1  15   4      139.42      153.11     39.53 o 
   0  15   4      190.76      248.49     40.59 o 
   1  15   4      815.43      872.02    101.60 o 
   2  15   4      574.41      644.63     49.95 o 
   3  15   4     1642.58     1926.91    107.61 o 
   4  15   4     1148.99     1173.58     93.73 o 
   5  15   4      499.71      691.79     79.14 o 
   6  15   4       38.48       51.47     61.15 o 
   7  15   4       91.60      210.95     75.60 o 
  -8  16   4       66.45      -12.93     70.75 o 
  -7  16   4     5478.15     5579.23    288.78 o 
  -6  16   4       52.06       96.40     77.71 o 
  -5  16   4    20779.71    19255.17    665.17 o 
  -4  16   4      866.63      939.86     76.90 o 
  -3  16   4    16590.82    16333.98    563.25 o 
  -2  16   4      536.57      594.53    106.34 o 
  -1  16   4    20292.99    20525.16    593.87 o 
   0  16   4      431.38      566.98     85.74 o 
   1  16   4     8263.93     9065.65    329.48 o 
   2  16   4     4731.81     5086.80    203.85 o 
   3  16   4    15866.29    16770.79    699.86 o 
   4  16   4      400.99      369.87     67.83 o 
   5  16   4    12167.61    12508.07    449.02 o 
   6  16   4     2832.98     2700.72    141.76 o 
   7  16   4     4427.71     4628.82    208.44 o 
  -8  17   4       75.59     -115.65    119.69 o 
  -7  17   4        4.52       -4.53     81.88 o 
  -6  17   4      691.66      731.92    108.15 o 
  -5  17   4        0.31      158.60     71.21 o 
  -4  17   4     2580.31     2330.11    127.52 o 
  -3  17   4      465.79      406.99     93.46 o 
  -2  17   4        6.88      -27.42     39.38 o 
  -1  17   4      211.28      267.03     46.20 o 
   0  17   4     2966.03     3006.63    116.37 o 
   1  17   4       50.37      -14.53     49.43 o 
   2  17   4     2033.57     1953.64    131.56 o 
   3  17   4      218.19      270.97     61.25 o 
   4  17   4      792.04      744.01     83.22 o 
   5  17   4      157.96      190.71     94.36 o 
   6  17   4      301.58      231.47     73.75 o 
   7  17   4      485.42      648.22    138.07 o 
  -7  18   4     5012.18     4704.04    259.06 o 
  -6  18   4       82.43      143.90     82.28 o 
  -5  18   4    11755.90    10721.85    483.51 o 
  -4  18   4       68.96       -7.96     67.42 o 
  -3  18   4     7567.30     7440.96    304.75 o 
  -2  18   4     1525.97     1505.42     84.89 o 
  -1  18   4    23754.40    24504.82    707.17 o 
   0  18   4      786.10      769.34    103.79 o 
   1  18   4    15300.31    15139.01    527.43 o 
   2  18   4      307.51      469.95     72.44 o 
   3  18   4    12709.94    13358.79    473.46 o 
   4  18   4      902.26     1081.85    136.53 o 
   5  18   4     6420.22     6830.64    272.93 o 
   6  18   4     1411.88     1635.83    169.18 o 
   7  18   4     4248.11     4851.32    219.83 o 
  -7  19   4       48.10        0.44     89.58 o 
  -6  19   4       13.85       58.38     78.52 o 
  -5  19   4       77.82      100.77    100.73 o 
  -4  19   4      164.93      116.92     84.19 o 
  -3  19   4      327.29      293.61     75.17 o 
  -2  19   4      416.41      339.61    102.18 o 
  -1  19   4     2434.34     2674.32    290.82 o 
   0  19   4        9.01      -42.18     42.18 o 
   1  19   4      138.42      172.03     59.82 o 
   2  19   4       80.44       50.71     58.25 o 
   3  19   4     1150.45     1358.87    106.07 o 
   4  19   4      453.93      306.66     72.76 o 
   5  19   4      202.72      266.80     76.73 o 
   6  19   4      173.80      214.33     77.35 o 
   7  19   4       73.15      321.46    209.90 o 
  -7  20   4     4300.23     4282.26    248.41 o 
  -6  20   4       15.66      -44.83     84.02 o 
  -5  20   4     8368.00     7519.92    364.07 o 
  -4  20   4       97.95       -9.02     71.76 o 
  -3  20   4    15254.81    14843.78    884.22 o 
  -2  20   4     1091.41     1117.41    129.68 o 
  -1  20   4    15159.34    15548.84    463.15 o 
   0  20   4      639.70      700.56    107.70 o 
   1  20   4     3486.00     3763.93    169.47 o 
   2  20   4     1345.14     1503.21    126.60 o 
   3  20   4     7562.76     8032.66    308.42 o 
   4  20   4     3791.48     3833.68    179.13 o 
   5  20   4     5634.44     6190.66    253.99 o 
   6  20   4     1342.62     1416.16    120.27 o 
  -7  21   4        9.81      331.56    165.14 o 
  -6  21   4      566.39      640.96    224.18 o 
  -5  21   4        1.65       42.28     80.82 o 
  -4  21   4      151.75      201.06     80.01 o 
  -3  21   4      251.26      356.72     85.02 o 
  -2  21   4     4512.11     4413.95    182.39 o 
  -1  21   4      696.06      711.80    112.92 o 
   0  21   4     2000.35     1949.35    144.72 o 
   1  21   4      866.74     1030.46    136.30 o 
   2  21   4     2212.76     2295.29    129.99 o 
   3  21   4       30.41       25.71     66.46 o 
   4  21   4      732.92      677.49     88.98 o 
   5  21   4      139.17       91.31     87.75 o 
   6  21   4      537.29      478.86     94.69 o 
  -6  22   4        4.20      -63.50     92.47 o 
  -5  22   4     7749.28     7097.47    354.05 o 
  -4  22   4      705.92      589.23    128.08 o 
  -3  22   4    10074.19     9715.54    446.63 o 
  -2  22   4      464.27      445.45     69.70 o 
  -1  22   4    11858.95    11744.30    412.42 o 
   0  22   4      502.53      479.14     80.80 o 
   1  22   4    17246.51    17273.69    602.65 o 
   2  22   4      643.17      577.06    108.41 o 
   3  22   4     9519.82     9896.91    373.39 o 
   4  22   4     1375.26     1499.38    122.49 o 
   5  22   4     5294.70     5764.67    247.44 o 
   6  22   4     1583.93     1715.28    136.41 o 
  -6  23   4      577.76      282.45    109.62 o 
  -5  23   4      109.69       79.74     92.22 o 
  -4  23   4       50.33      -97.55    120.16 o 
  -3  23   4      160.87      134.21     77.24 o 
  -2  23   4     1318.53     1259.33    161.71 o 
  -1  23   4       18.88       36.01     63.77 o 
   0  23   4     1414.34     1668.74    132.54 o 
   1  23   4      417.49      376.76     74.91 o 
   2  23   4      172.24      136.38     74.04 o 
   3  23   4      174.82      162.42     74.03 o 
   4  23   4      228.70      180.96     84.36 o 
   5  23   4      352.92      361.73     94.30 o 
  -6  24   4      231.19      -42.90    163.75 o 
  -5  24   4     4849.42     4567.42    261.43 o 
  -4  24   4      617.39      844.67    189.54 o 
  -3  24   4     7135.15     6721.60    333.71 o 
  -2  24   4      136.80       70.77     80.51 o 
  -1  24   4     6578.18     6481.70    444.02 o 
   0  24   4      483.46      707.60    108.07 o 
   1  24   4     8075.22     8268.19    384.35 o 
   2  24   4      515.55      592.24    103.48 o 
   3  24   4     5516.40     5876.77    249.16 o 
   4  24   4     2336.22     2206.88    144.03 o 
   5  24   4     5807.05     5946.51    260.81 o 
  -5  25   4      151.83      176.86     99.89 o 
  -4  25   4      124.59      130.47    150.98 o 
  -3  25   4       54.22       40.38     82.06 o 
  -2  25   4      515.96      440.31    118.25 o 
  -1  25   4      164.39      224.56     83.36 o 
   0  25   4     2134.70     1894.64    142.58 o 
   1  25   4       67.55      103.84    120.62 o 
   2  25   4     1038.54     1164.12    134.33 o 
   3  25   4       10.94      208.90     96.51 o 
   4  25   4      688.31      710.26    105.68 o 
   5  25   4      107.09      145.47    166.22 o 
  -5  26   4     4796.03     4530.39    269.47 o 
  -4  26   4      773.38      862.72    134.63 o 
  -3  26   4     5492.10     5056.93    271.93 o 
  -2  26   4      210.43       29.17     99.63 o 
  -1  26   4     8802.25     8500.26    639.98 o 
   0  26   4      976.52     1139.40    125.98 o 
   1  26   4     8492.10     8261.31    414.82 o 
   2  26   4      869.64      751.72    166.76 o 
   3  26   4     5819.64     5947.21    305.90 o 
   4  26   4     1027.02     1068.18    143.66 o 
  -4  27   4      884.03      821.13    276.05 o 
  -3  27   4       12.33       66.13     96.13 o 
  -2  27   4      239.94       90.67    136.58 o 
  -1  27   4       89.53      270.05    100.84 o 
   0  27   4     2089.07     1950.21    150.51 o 
   1  27   4      185.99      330.04    121.77 o 
   2  27   4     1027.21     1199.95    144.20 o 
   3  27   4       46.58      135.49    126.98 o 
   4  27   4     1281.54     1447.42    224.12 o 
  -3  28   4     5909.72     5665.03    299.30 o 
  -2  28   4      284.83      245.17    153.81 o 
  -1  28   4     7301.74     6790.01    543.07 o 
   0  28   4      709.10      751.20    119.93 o 
   1  28   4     6578.03     6692.72    331.23 o 
   2  28   4     1119.28     1380.99    164.68 o 
   3  28   4     5594.14     5122.51    278.26 o 
  -3  29   4        6.23       -1.38    137.62 o 
  -2  29   4      110.60       95.18    141.55 o 
  -1  29   4       59.10      185.61    152.77 o 
   0  29   4      977.89     1119.95    143.17 o 
   1  29   4      115.69      344.21    112.23 o 
   2  29   4      624.94      501.64    118.71 o 
   3  29   4       15.98      188.39    152.88 o 
  -2  30   4      244.59       80.37    154.04 o 
  -1  30   4     4439.20     4568.23    374.69 o 
   0  30   4      505.48      530.69    119.00 o 
   1  30   4     5319.34     5359.16    283.29 o 
   2  30   4      721.46     1123.15    197.64 o 
  -9   1   5     4658.24     4961.26    268.21 o 
  -8   1   5     1171.27     1296.59    100.11 o 
  -7   1   5     9764.77    10189.24    317.22 o 
  -6   1   5     5947.02     5817.67    189.71 o 
  -5   1   5    10945.23    10814.03    256.31 o 
  -4   1   5    13721.32    13785.66    319.61 o 
  -3   1   5    15464.49    15716.34    441.50 o 
  -2   1   5    25485.11    25020.72    693.63 o 
  -1   1   5    24408.27    21950.15    607.57 o 
   0   1   5    18431.71    16760.92    468.09 o 
   1   1   5    18483.03    17749.90    539.68 o 
   2   1   5    12775.36    12025.36    342.45 o 
   3   1   5    12989.35    12877.70    367.11 o 
   4   1   5    13349.15    13494.94    600.64 o 
   5   1   5     8453.37     8489.10    518.86 o 
   6   1   5     9952.78     9080.97    410.21 o 
   7   1   5     1648.18     1502.62    164.97 o 
   8   1   5     4584.26     4286.82    231.17 o 
  -9   2   5        1.49      -23.13    130.10 o 
  -8   2   5       39.55       86.78     57.62 o 
  -7   2   5       45.74      -15.70     39.01 o 
  -6   2   5      705.39      683.67     52.59 o 
  -5   2   5      133.10       92.01     27.42 o 
  -4   2   5      115.42       80.08     20.22 o 
  -3   2   5       84.49       29.97     18.59 o 
  -2   2   5      396.07      390.83     30.78 o 
  -1   2   5     1259.86     1167.39     51.87 o 
   0   2   5      690.76      612.30     27.45 o 
   1   2   5        3.03      -12.93     12.93 o 
   2   2   5       59.11       44.29     20.81 o 
   3   2   5       52.68       84.57     25.80 o 
   4   2   5      629.30      744.06     50.78 o 
   5   2   5      115.47       82.16     41.11 o 
   6   2   5      326.75      307.39     63.81 o 
   7   2   5      130.75       66.05     59.83 o 
   8   2   5       94.31       41.08     68.13 o 
  -9   3   5     5856.00     6777.05    487.56 o 
  -8   3   5     3340.23     3310.62    155.31 o 
  -7   3   5     7107.15     7259.73    235.87 o 
  -6   3   5     3727.13     3895.68    136.63 o 
  -5   3   5    11327.02    11308.90    297.15 o 
  -4   3   5     8499.06     8633.09    224.83 o 
  -3   3   5    13359.06    13362.34    338.06 o 
  -2   3   5    20960.73    20005.63    557.28 o 
  -1   3   5     9873.82     8837.17    288.44 o 
   0   3   5     9504.88     8326.30    270.95 o 
   1   3   5    25003.90    22423.59    623.42 o 
   2   3   5    28887.14    29788.14    826.95 o 
   3   3   5    10617.21    10859.89    313.22 o 
   4   3   5     9298.28     9533.89    351.78 o 
   5   3   5     4099.73     4313.67    171.02 o 
   6   3   5     7104.98     6720.35    316.14 o 
   7   3   5     2216.95     1994.87    133.25 o 
   8   3   5     3007.45     2766.65    170.77 o 
  -9   4   5        4.53       37.06     97.08 o 
  -8   4   5        0.37      -50.83     96.33 o 
  -7   4   5      233.30      168.82     57.24 o 
  -6   4   5      101.59        5.30     34.36 o 
  -5   4   5       35.21       21.59     28.90 o 
  -4   4   5      103.97       85.36     23.55 o 
  -3   4   5     1164.81     1240.86     44.79 o 
  -2   4   5        3.25       -1.30     28.04 o 
  -1   4   5     6551.80     6128.40    205.86 o 
   0   4   5       17.00       -6.18     16.48 o 
   1   4   5     1109.49     1108.24     44.45 o 
   2   4   5      472.95      486.25     33.42 o 
   3   4   5     1573.26     1574.65     63.35 o 
   4   4   5      328.18      354.93     39.45 o 
   5   4   5      188.31      171.65     47.10 o 
   6   4   5      456.10      540.78     77.38 o 
   7   4   5      169.02      212.79     88.64 o 
   8   4   5       76.98      -10.76     66.30 o 
  -9   5   5     4255.45     4641.44    259.40 o 
  -8   5   5     1981.09     2105.78    151.19 o 
  -7   5   5     6146.63     6010.07    236.56 o 
  -6   5   5     2381.13     2437.86     97.06 o 
  -5   5   5    17127.94    16634.96    487.03 o 
  -4   5   5     7143.55     7242.65    247.09 o 
  -3   5   5    19650.79    19483.52    551.19 o 
  -2   5   5    26911.11    26183.04    651.21 o 
  -1   5   5    32994.59    29979.52    943.08 o 
   0   5   5    15434.08    14016.62    449.60 o 
   1   5   5    21421.48    20211.31    632.68 o 
   2   5   5    21061.98    21571.02    604.21 o 
   3   5   5     5801.88     6041.95    183.09 o 
   4   5   5     7388.69     7732.21    232.77 o 
   5   5   5     5020.29     4985.94    234.28 o 
   6   5   5    11843.28    11050.79    491.99 o 
   7   5   5     4089.54     4006.59    213.66 o 
   8   5   5     4093.08     3723.43    214.23 o 
  -9   6   5        2.75       93.21    100.98 o 
  -8   6   5      131.58      188.72     75.04 o 
  -7   6   5      249.04      272.52     57.97 o 
  -6   6   5        4.57        6.95     33.34 o 
  -5   6   5        8.67       -4.13     35.55 o 
  -4   6   5     2673.70     2777.72     95.68 o 
  -3   6   5        1.35      -13.53     19.30 o 
  -2   6   5      218.41      187.33     23.57 o 
  -1   6   5     1490.54     1499.92     72.89 o 
   0   6   5      807.71      750.55     42.51 o 
   1   6   5     6372.31     6463.68    369.18 o 
   2   6   5       62.90       81.64     23.69 o 
   3   6   5      188.72      216.24     31.23 o 
   4   6   5      117.09      117.41     34.59 o 
   5   6   5        5.71      -26.23     40.93 o 
   6   6   5      736.30      832.42     76.62 o 
   7   6   5        2.47       37.72     59.28 o 
   8   6   5       69.28      183.48     77.95 o 
  -9   7   5     3609.00     4195.66    243.55 o 
  -8   7   5     2739.27     2988.78    183.54 o 
  -7   7   5     5757.56     5828.73    285.06 o 
  -6   7   5     3583.56     3528.81    127.75 o 
  -5   7   5    18825.87    18309.88    623.75 o 
  -4   7   5     6509.91     6453.73    196.38 o 
  -3   7   5    15195.59    15021.40    429.68 o 
  -2   7   5    11643.55    11335.46    327.39 o 
  -1   7   5     8685.75     8026.48    207.69 o 
   0   7   5    18294.56    17887.21    591.46 o 
   1   7   5    16933.86    16456.06    731.19 o 
   2   7   5    23175.05    24113.30    725.57 o 
   3   7   5     9879.22    10548.09    308.07 o 
   4   7   5     7921.43     8523.99    340.40 o 
   5   7   5     3669.69     3622.33    153.29 o 
   6   7   5     7414.75     7565.59    282.24 o 
   7   7   5     3637.62     3319.95    256.91 o 
   8   7   5     3324.32     3254.87    290.50 o 
  -9   8   5       45.42      289.00    150.45 o 
  -8   8   5      106.81       49.43     83.88 o 
  -7   8   5       75.45      110.59     62.77 o 
  -6   8   5       55.56      -23.98     33.58 o 
  -5   8   5        0.63       18.22     35.69 o 
  -4   8   5      988.97      934.35     49.44 o 
  -3   8   5        1.50       20.70     24.89 o 
  -2   8   5      575.94      544.94     34.54 o 
  -1   8   5      841.77      866.21     34.98 o 
   0   8   5     1654.33     1718.20     63.41 o 
   1   8   5      425.52      433.12     50.61 o 
   2   8   5       14.38       15.79     32.63 o 
   3   8   5      696.04      694.91     45.56 o 
   4   8   5      346.31      315.07     51.71 o 
   5   8   5        6.87      -28.85     41.60 o 
   6   8   5      677.06      702.01     74.13 o 
   7   8   5      240.55      239.49     69.74 o 
   8   8   5       40.74       24.14     74.90 o 
  -8   9   5     2266.45     2378.40    167.10 o 
  -7   9   5     7495.39     7769.55    364.08 o 
  -6   9   5     3235.05     3268.32    180.46 o 
  -5   9   5    11307.83    11060.01    390.36 o 
  -4   9   5     6317.28     6648.94    242.35 o 
  -3   9   5    24395.34    23344.71    748.12 o 
  -2   9   5     7863.89     7486.93    231.49 o 
  -1   9   5    15248.01    14422.15    412.27 o 
   0   9   5    15815.06    15025.12    380.71 o 
   1   9   5    19278.69    20126.71    566.16 o 
   2   9   5    10925.24    11682.16    337.26 o 
   3   9   5     6075.56     6660.31    204.68 o 
   4   9   5    13136.71    12799.51    555.48 o 
   5   9   5     3741.90     3885.38    163.55 o 
   6   9   5     5876.20     5984.24    234.15 o 
   7   9   5     3547.91     3594.28    365.61 o 
   8   9   5     3795.64     3901.70    233.31 o 
  -8  10   5       87.13       -4.81     86.80 o 
  -7  10   5     1273.15     1348.71    127.32 o 
  -6  10   5       14.91      -27.50     57.07 o 
  -5  10   5        1.30      -23.45     50.32 o 
  -4  10   5      310.47      210.86     49.16 o 
  -3  10   5       51.19       75.96     27.28 o 
  -2  10   5       99.88       55.07     23.30 o 
  -1  10   5     2571.10     2527.49     88.33 o 
   0  10   5     1183.43     1204.23     47.96 o 
   1  10   5     1083.71     1135.75     45.07 o 
   2  10   5      203.88      204.75     30.29 o 
   3  10   5      173.08      186.88     34.04 o 
   4  10   5      640.82      910.93     78.17 o 
   5  10   5        9.19       90.85     47.47 o 
   6  10   5      245.08      316.18     64.21 o 
   7  10   5      204.63      259.58     75.45 o 
   8  10   5        9.22       83.76    137.85 o 
  -8  11   5     2539.29     2270.53    164.40 o 
  -7  11   5     8493.34     8585.26    398.57 o 
  -6  11   5     4843.63     4781.37    240.45 o 
  -5  11   5     9911.31     9616.02    424.77 o 
  -4  11   5     7208.55     6764.06    307.38 o 
  -3  11   5    16790.61    15816.06    456.13 o 
  -2  11   5     5731.27     5394.28    168.17 o 
  -1  11   5    13945.76    12918.63    373.81 o 
   0  11   5    15118.00    15290.74    441.19 o 
   1  11   5    11551.17    11990.77    308.46 o 
   2  11   5     8236.51     9218.58    328.68 o 
   3  11   5     5949.81     6309.23    196.05 o 
   4  11   5    17026.81    17868.90    605.86 o 
   5  11   5     9841.68    10754.25    665.59 o 
   6  11   5     2706.36     2898.27    178.04 o 
   7  11   5     1904.64     2042.93    187.06 o 
   8  11   5     4162.18     4246.27    245.43 o 
  -8  12   5      248.93      203.18    169.65 o 
  -7  12   5      377.54      483.94     95.90 o 
  -6  12   5        2.61      -44.54     59.89 o 
  -5  12   5       99.90       78.81     58.73 o 
  -4  12   5       87.61       32.03     51.65 o 
  -3  12   5       18.83       53.49     42.92 o 
  -2  12   5        4.91      -24.57     24.57 o 
  -1  12   5     1537.89     1503.52     64.95 o 
   0  12   5     1414.20     1596.28     70.33 o 
   1  12   5       21.53       13.86     22.21 o 
   2  12   5       70.51       49.44     28.81 o 
   3  12   5        4.00      -15.28     32.54 o 
   4  12   5      395.85      552.91     67.21 o 
   5  12   5       69.99      112.05     52.80 o 
   6  12   5      213.80      231.04     75.02 o 
   7  12   5      430.62      420.95     92.79 o 
  -8  13   5     1789.61     2012.50    165.49 o 
  -7  13   5     8654.30     8866.35    414.39 o 
  -6  13   5     4863.82     4662.13    241.39 o 
  -5  13   5     6687.28     6563.62    308.92 o 
  -4  13   5     7570.18     7257.45    332.91 o 
  -3  13   5    14895.98    14708.51    493.35 o 
  -2  13   5     3960.19     4026.13    157.46 o 
  -1  13   5    15350.24    15063.18    436.59 o 
   0  13   5    17094.70    17356.61    503.12 o 
   1  13   5     7521.41     8231.73    220.83 o 
   2  13   5     7518.21     8084.01    245.53 o 
   3  13   5     8803.45     9588.01    287.74 o 
   4  13   5    14965.92    15553.25    537.32 o 
   5  13   5     9117.58     9272.04    616.45 o 
   6  13   5     4313.03     4532.52    196.37 o 
   7  13   5     1440.28     1692.64    123.21 o 
  -8  14   5      177.81      -93.44     93.44 o 
  -7  14   5      282.84      300.69    207.12 o 
  -6  14   5      114.56       37.24     93.04 o 
  -5  14   5      879.99      801.08     93.80 o 
  -4  14   5       68.83       93.84     58.85 o 
  -3  14   5      106.21      249.89     48.38 o 
  -2  14   5      503.58      490.89     56.73 o 
  -1  14   5      271.84      208.60     37.77 o 
   0  14   5     1613.54     1598.50     74.72 o 
   1  14   5        5.79      -16.66     25.68 o 
   2  14   5     1206.67     1245.49     64.72 o 
   3  14   5       33.72       38.63     36.01 o 
   4  14   5     1549.34     1627.93    100.61 o 
   5  14   5       70.17      182.10     61.27 o 
   6  14   5       43.86       51.92     63.81 o 
   7  14   5      346.09      452.34     80.69 o 
  -8  15   5     1458.52     1781.12    168.72 o 
  -7  15   5     4005.29     3924.16    221.81 o 
  -6  15   5     4347.17     4247.96    232.45 o 
  -5  15   5     7008.08     6605.12    313.82 o 
  -4  15   5     8794.37     8316.99    376.98 o 
  -3  15   5    16627.35    16272.32    546.17 o 
  -2  15   5     3101.37     3397.51    143.68 o 
  -1  15   5    10590.97    10996.49    378.86 o 
   0  15   5     7806.04     8250.88    255.50 o 
   1  15   5     7140.28     7217.86    269.82 o 
   2  15   5     9474.66    10068.69    302.92 o 
   3  15   5    10520.82    11379.78    405.51 o 
   4  15   5     4247.29     4677.82    196.02 o 
   5  15   5     5143.13     5223.60    216.68 o 
   6  15   5     4589.18     4811.29    207.55 o 
   7  15   5     2378.78     2735.10    208.72 o 
  -8  16   5       90.12       99.34    139.93 o 
  -7  16   5      315.52      438.46     95.00 o 
  -6  16   5      315.49      354.26     89.15 o 
  -5  16   5      163.67      147.02     73.58 o 
  -4  16   5       98.42       44.63     65.34 o 
  -3  16   5     3849.59     3783.44    157.99 o 
  -2  16   5      994.78     1053.02     77.27 o 
  -1  16   5      170.90      184.95     50.00 o 
   0  16   5      336.72      365.74     73.15 o 
   1  16   5       36.01      -15.15     48.87 o 
   2  16   5      429.99      545.72     50.80 o 
   3  16   5     1005.16     1120.03     88.57 o 
   4  16   5      446.62      629.69     85.05 o 
   5  16   5      187.36      194.33     65.77 o 
   6  16   5      303.74      371.98     78.19 o 
   7  16   5      121.78      145.02     77.41 o 
  -7  17   5     3477.56     3184.44    198.25 o 
  -6  17   5     4293.30     4209.05    234.41 o 
  -5  17   5     5265.59     4886.19    345.72 o 
  -4  17   5     3370.52     3136.51    182.68 o 
  -3  17   5     7541.13     7433.50    346.15 o 
  -2  17   5     9894.74     9696.29    342.29 o 
  -1  17   5    14841.49    15054.99    510.30 o 
   0  17   5    13395.26    13898.03    474.22 o 
   1  17   5     4008.10     4159.56    177.20 o 
   2  17   5    12294.48    13063.52    387.85 o 
   3  17   5     7932.66     8305.62    310.67 o 
   4  17   5     4065.35     4541.24    194.70 o 
   5  17   5     3625.69     3749.50    174.68 o 
   6  17   5     3939.63     4316.67    198.42 o 
   7  17   5     3062.44     3245.65    173.24 o 
  -7  18   5      128.87      127.22     95.49 o 
  -6  18   5       69.44       70.49     84.45 o 
  -5  18   5       68.36       19.29     77.25 o 
  -4  18   5      211.30       46.09     76.09 o 
  -3  18   5     1428.26     1395.36    141.90 o 
  -2  18   5      731.45      641.98     72.21 o 
  -1  18   5      116.45       93.52     95.36 o 
   0  18   5      395.91      466.77     82.64 o 
   1  18   5      199.48      280.69     73.85 o 
   2  18   5      758.45      893.01     66.87 o 
   3  18   5        8.26      210.66     73.61 o 
   4  18   5      139.25      145.09     67.78 o 
   5  18   5       51.86      164.20     72.17 o 
   6  18   5      476.24      536.41    140.39 o 
  -7  19   5     3252.78     3031.98    204.53 o 
  -6  19   5     3160.22     2653.23    179.04 o 
  -5  19   5     6608.49     6207.49    311.50 o 
  -4  19   5     3357.78     2897.93    180.80 o 
  -3  19   5     5396.28     5404.54    272.92 o 
  -2  19   5     8594.38     8356.21    384.34 o 
  -1  19   5    14603.68    14880.30    507.96 o 
   0  19   5     4875.36     4991.45    248.50 o 
   1  19   5     7348.66     7939.04    361.81 o 
   2  19   5     6325.17     7157.21    262.33 o 
   3  19   5    10338.81    10702.95    392.05 o 
   4  19   5     4439.70     4774.44    208.52 o 
   5  19   5     1835.99     2072.13    125.89 o 
   6  19   5     3441.40     3896.69    190.20 o 
  -7  20   5       24.44      -91.05     91.05 o 
  -6  20   5      148.37      121.32     89.52 o 
  -5  20   5      288.28      303.47     93.93 o 
  -4  20   5      353.12      315.48     91.71 o 
  -3  20   5      556.14      513.15     90.45 o 
  -2  20   5      343.37      327.34     79.63 o 
  -1  20   5       16.54       88.62     53.86 o 
   0  20   5       66.92      115.09     90.84 o 
   1  20   5      978.02     1205.83    117.96 o 
   2  20   5     1973.15     2137.47    112.63 o 
   3  20   5      226.26      295.21     89.33 o 
   4  20   5       33.15      -82.06     82.06 o 
   5  20   5      574.04      492.77     87.95 o 
   6  20   5       57.81       65.57    133.16 o 
  -6  21   5     3115.35     2782.05    190.08 o 
  -5  21   5     4410.62     4059.67    233.05 o 
  -4  21   5     3160.60     2868.07    185.98 o 
  -3  21   5     3657.66     3688.74    214.35 o 
  -2  21   5     6988.16     6986.77    264.36 o 
  -1  21   5     6806.55     6701.70    273.22 o 
   0  21   5     7691.48     8191.66    399.38 o 
   1  21   5     4108.10     4046.71    220.89 o 
   2  21   5     3412.96     3751.57    212.45 o 
   3  21   5     5664.35     5940.92    297.68 o 
   4  21   5     2228.85     2468.41    284.89 o 
   5  21   5     1938.31     2255.61    261.47 o 
   6  21   5     2960.91     3203.62    386.89 o 
  -6  22   5      404.85      462.33    117.03 o 
  -5  22   5      248.65      242.91    159.30 o 
  -4  22   5       37.22      -70.06    187.35 o 
  -3  22   5       31.61      -12.87     74.99 o 
  -2  22   5      546.17      480.27     74.13 o 
  -1  22   5     1535.56     1632.54    104.14 o 
   0  22   5        6.79      165.78     78.78 o 
   1  22   5      232.04      318.40    120.73 o 
   2  22   5       15.27      -58.82     75.96 o 
   3  22   5       10.92       -5.40     85.17 o 
   4  22   5      105.40      260.69    101.11 o 
   5  22   5      459.97      431.05    162.42 o 
  -6  23   5     2669.46     2280.06    235.40 o 
  -5  23   5     3703.37     3382.11    212.11 o 
  -4  23   5     3335.70     3139.01    202.60 o 
  -3  23   5     2730.43     2577.11    171.21 o 
  -2  23   5     5868.90     6034.16    237.74 o 
  -1  23   5     5059.22     5199.03    272.46 o 
   0  23   5     4732.27     4821.72    250.49 o 
   1  23   5     8850.09     8985.44    410.61 o 
   2  23   5     4147.40     4439.01    242.80 o 
   3  23   5     3557.16     4007.40    228.74 o 
   4  23   5     5527.02     5738.21    299.08 o 
   5  23   5     2188.05     2295.07    181.99 o 
  -5  24   5      112.00      151.00    100.78 o 
  -4  24   5      335.94      402.80    125.01 o 
  -3  24   5       17.91      -81.11     81.11 o 
  -2  24   5      643.10      684.45    164.27 o 
  -1  24   5      511.68      665.34    103.84 o 
   0  24   5      784.76      937.91    178.73 o 
   1  24   5       11.94      -32.05     80.29 o 
   2  24   5      444.28      443.77    222.68 o 
   3  24   5      421.23      692.48    111.98 o 
   4  24   5      171.73       63.02    100.55 o 
  -5  25   5     2972.68     2767.72    200.77 o 
  -4  25   5     2371.36     1984.58    164.02 o 
  -3  25   5     3317.05     2882.19    186.25 o 
  -2  25   5     2654.53     2486.05    175.78 o 
  -1  25   5     4278.27     4242.13    489.58 o 
   0  25   5     3017.43     3030.09    186.23 o 
   1  25   5     4886.64     4962.70    261.36 o 
   2  25   5     1739.68     1862.25    163.69 o 
   3  25   5     2304.48     2322.01    279.98 o 
   4  25   5     3692.55     3583.50    315.13 o 
  -4  26   5      376.12      448.05    109.47 o 
  -3  26   5       39.31       20.12     87.04 o 
  -2  26   5      295.55      632.58    168.84 o 
  -1  26   5      726.70      952.36    140.57 o 
   0  26   5      460.52      609.89    106.14 o 
   1  26   5      179.16      140.11     91.12 o 
   2  26   5      233.60       97.97     90.74 o 
   3  26   5      584.00      492.80    113.90 o 
   4  26   5      131.74       55.81    107.64 o 
  -4  27   5     4016.23     3874.92    376.48 o 
  -3  27   5     3008.28     2951.50    191.57 o 
  -2  27   5     2341.48     2730.04    270.61 o 
  -1  27   5     2312.26     2498.76    167.97 o 
   0  27   5     3154.02     3356.52    321.49 o 
   1  27   5     2512.94     2456.10    170.49 o 
   2  27   5     2009.47     2074.85    163.75 o 
   3  27   5     2036.56     2181.76    169.35 o 
  -3  28   5      209.80      119.18    105.56 o 
  -2  28   5       47.91      109.52    131.26 o 
  -1  28   5      136.84      261.53    184.97 o 
   0  28   5      271.63      421.94    147.10 o 
   1  28   5      137.78      243.79     96.83 o 
   2  28   5      256.69       92.75     98.16 o 
   3  28   5      541.77      501.90    172.66 o 
  -2  29   5     1300.16     1165.94    211.28 o 
  -1  29   5     2126.82     2308.98    244.47 o 
   0  29   5     2617.87     2488.45    400.36 o 
   1  29   5     2132.83     2150.23    166.65 o 
   2  29   5     3147.92     3502.78    302.88 o 
   0  30   5      455.76      694.10    174.28 o 
  -8   0   6     6335.67     6645.33    444.19 o 
  -7   0   6     2731.17     2635.33    213.02 o 
  -6   0   6     6655.72     6708.07    304.80 o 
  -5   0   6     3771.49     3609.09    138.36 o 
  -4   0   6    18541.67    19523.11    773.69 o 
  -3   0   6     6273.44     6488.42    271.39 o 
  -2   0   6    25563.30    23998.50    946.07 o 
  -1   0   6     8922.47     7837.23    445.47 o 
   0   0   6    35634.11    32844.51   1284.05 o 
   1   0   6       45.00       52.33     26.19 o 
   2   0   6    18554.08    18420.48    734.06 o 
   3   0   6     3982.40     3890.80    178.78 o 
   4   0   6    20988.20    21714.29   1556.36 o 
   5   0   6      438.63      397.40    113.74 o 
   6   0   6    11509.22    11230.90    707.17 o 
   7   0   6       33.84       49.26     91.59 o 
   8   0   6     3898.63     3439.18    280.90 o 
  -8   1   6        2.17      -28.00     74.28 o 
  -7   1   6       64.29        6.34     64.22 o 
  -6   1   6      117.84       87.96     36.98 o 
  -5   1   6      239.36      164.90     26.52 o 
  -4   1   6       15.20       -2.08     21.10 o 
  -3   1   6       19.75      -18.93     20.57 o 
  -2   1   6        0.01      -18.79     22.27 o 
  -1   1   6      182.50      171.16     25.11 o 
   0   1   6      268.60      259.11     21.45 o 
   1   1   6      103.01       73.96     18.26 o 
   2   1   6      251.88      273.06     30.57 o 
   3   1   6        1.99      -25.00     25.00 o 
   4   1   6       76.27      142.59     36.64 o 
   5   1   6        1.13      -36.25     36.25 o 
   6   1   6        1.25       40.23     53.72 o 
   7   1   6      263.02      221.02     66.33 o 
   8   1   6        0.00      -74.24     74.24 o 
  -8   2   6     6185.27     6277.70    429.74 o 
  -7   2   6     4941.37     5048.40    202.22 o 
  -6   2   6     9915.80     9802.23    347.17 o 
  -5   2   6     9535.33     9596.14    230.62 o 
  -4   2   6    17980.59    18392.78    463.50 o 
  -3   2   6     8319.84     8799.72    254.46 o 
  -2   2   6    14114.96    13316.64    377.59 o 
  -1   2   6    11033.41    10166.58    396.77 o 
   0   2   6    25533.70    22785.39    633.15 o 
   1   2   6     4151.35     3847.40    118.51 o 
   2   2   6    28308.35    28178.85    785.31 o 
   3   2   6     6189.26     6147.13    186.29 o 
   4   2   6    19107.20    18712.96    532.65 o 
   5   2   6     2186.88     2157.75    115.77 o 
   6   2   6    12133.15    11132.08    495.13 o 
   7   2   6        4.51       -5.52     64.32 o 
   8   2   6     4876.76     4639.78    249.56 o 
  -9   3   6       44.85      136.58    137.73 o 
  -8   3   6      187.37       13.76    113.45 o 
  -7   3   6      630.41      686.14     71.46 o 
  -6   3   6      134.11      142.18     46.27 o 
  -5   3   6     3212.49     3084.28    108.59 o 
  -4   3   6     1588.38     1468.25     55.03 o 
  -3   3   6     1920.45     1886.10     78.96 o 
  -2   3   6     1339.65     1291.35     51.90 o 
  -1   3   6      713.15      653.66     49.85 o 
   0   3   6     1152.34     1054.34     50.67 o 
   1   3   6       95.46      110.00     21.23 o 
   2   3   6      216.29      263.68     30.61 o 
   3   3   6      637.18      722.61     47.18 o 
   4   3   6       43.39      108.03     35.70 o 
   5   3   6      576.49      602.05     62.23 o 
   6   3   6       35.07       40.23     55.67 o 
   7   3   6       10.44       17.43     59.41 o 
   8   3   6       15.96       59.50     79.97 o 
  -9   4   6     1621.67     1901.21    239.73 o 
  -8   4   6     6860.09     7214.15    346.50 o 
  -7   4   6     1103.19     1244.25     89.50 o 
  -6   4   6     7577.42     7660.18    314.89 o 
  -5   4   6     6963.58     7046.45    249.15 o 
  -4   4   6    11166.96    11322.67    323.74 o 
  -3   4   6     5615.17     5480.37    147.86 o 
  -2   4   6    37122.42    36692.39   1218.63 o 
  -1   4   6     7901.36     7333.27    245.52 o 
   0   4   6    34721.54    31032.11    979.01 o 
   1   4   6     4610.00     4404.45    134.03 o 
   2   4   6    28781.92    29153.31    812.95 o 
   3   4   6     1253.23     1279.59     58.72 o 
   4   4   6    15237.66    15635.25    448.58 o 
   5   4   6      657.93      738.28     84.47 o 
   6   4   6    11053.23    10809.71    483.49 o 
   7   4   6      344.34      485.77     82.86 o 
   8   4   6     4788.30     4714.37    393.89 o 
  -8   5   6       59.71       48.98     80.55 o 
  -7   5   6       52.81       58.45     49.66 o 
  -6   5   6      812.90      910.62     58.13 o 
  -5   5   6      762.12      747.24     61.89 o 
  -4   5   6       12.85       -7.06     25.74 o 
  -3   5   6      950.04      970.07     48.64 o 
  -2   5   6      250.42      296.02     47.26 o 
  -1   5   6      815.24      774.95     44.83 o 
   0   5   6       39.17       40.63     22.56 o 
   1   5   6      170.60      234.12     26.29 o 
   2   5   6      144.48      290.91     31.49 o 
   3   5   6      121.58      144.98     48.12 o 
   4   5   6        6.84      -26.26     32.49 o 
   5   5   6        1.79      -39.81     39.81 o 
   6   5   6       74.21      189.34     65.87 o 
   7   5   6       22.05      105.04     66.56 o 
   8   5   6        0.17      190.47     80.36 o 
  -8   6   6     6091.48     6355.94    314.01 o 
  -7   6   6     1196.86     1417.31    125.36 o 
  -6   6   6     9219.38     8918.10    314.28 o 
  -5   6   6     7685.07     7638.00    268.88 o 
  -4   6   6    14501.71    14028.61    398.68 o 
  -3   6   6     2015.09     1881.69     71.19 o 
  -2   6   6    22174.35    21132.41    587.52 o 
  -1   6   6     5710.41     5578.69    264.53 o 
   0   6   6    28343.16    25777.67    819.27 o 
   1   6   6     4283.33     4201.02    130.09 o 
   2   6   6    26009.18    25464.11    711.21 o 
   3   6   6      924.94     1003.80     52.40 o 
   4   6   6     9654.87    10306.88    305.99 o 
   5   6   6      599.45      670.43     68.03 o 
   6   6   6    10339.58    10631.96    689.35 o 
   7   6   6       41.99       15.42     67.65 o 
   8   6   6     5236.06     5334.90    280.89 o 
  -8   7   6       20.63      -43.07     73.57 o 
  -7   7   6      118.29      150.67     70.90 o 
  -6   7   6      288.99      251.56     51.28 o 
  -5   7   6      763.32      822.44     85.70 o 
  -4   7   6      149.32      142.41     37.63 o 
  -3   7   6      904.91      944.71     51.39 o 
  -2   7   6     1640.72     1714.68     68.87 o 
  -1   7   6      213.25      212.10     45.49 o 
   0   7   6        3.88       80.34     40.74 o 
   1   7   6     1197.17     1197.68     81.17 o 
   2   7   6      593.22      733.51     45.30 o 
   3   7   6      280.61      230.98     35.14 o 
   4   7   6       20.94       46.97     46.43 o 
   5   7   6      940.31      953.85     75.45 o 
   6   7   6      349.30      524.24     68.52 o 
   7   7   6      136.75      220.10     76.20 o 
   8   7   6       93.10      313.32     91.19 o 
  -8   8   6     5940.26     6356.19    318.85 o 
  -7   8   6      712.25      980.22    157.10 o 
  -6   8   6     9999.80    10028.99    356.06 o 
  -5   8   6     3569.88     3372.80    220.25 o 
  -4   8   6    14241.56    13839.90    461.16 o 
  -3   8   6     2676.92     2325.12    132.57 o 
  -2   8   6    15108.45    14124.41    399.37 o 
  -1   8   6     2877.42     2883.56    104.96 o 
   0   8   6    34874.87    32564.04   1030.54 o 
   1   8   6     9577.45     9462.47    275.50 o 
   2   8   6    26266.15    26911.88    754.48 o 
   3   8   6     1080.95     1180.83     59.54 o 
   4   8   6    15063.85    15356.50    559.24 o 
   5   8   6      107.78      166.36     51.71 o 
   6   8   6    11327.74    11931.29    653.36 o 
   7   8   6      805.31      828.05    103.86 o 
   8   8   6     5343.48     5463.70    287.39 o 
  -8   9   6       29.08      -54.39     84.63 o 
  -7   9   6      761.27      944.75    149.65 o 
  -6   9   6        9.45       17.87     43.44 o 
  -5   9   6       11.93      -49.79     49.79 o 
  -4   9   6      385.62      468.29     49.55 o 
  -3   9   6      777.66      856.61     60.23 o 
  -2   9   6       42.98       16.97     38.31 o 
  -1   9   6       43.01       15.81     22.17 o 
   0   9   6      783.16      846.06     52.51 o 
   1   9   6     1439.73     1429.02     60.08 o 
   2   9   6      405.70      389.85     38.53 o 
   3   9   6        1.82      -13.37     28.68 o 
   4   9   6       23.17      171.52     71.86 o 
   5   9   6      210.80      185.97     51.72 o 
   6   9   6       11.27       97.73     55.23 o 
   7   9   6        5.47       50.83     73.62 o 
  -8  10   6     4688.02     4860.78    270.21 o 
  -7  10   6     2362.00     2257.67    152.74 o 
  -6  10   6     9192.85     8684.64    392.81 o 
  -5  10   6      441.48      532.50    144.67 o 
  -4  10   6    22975.92    21772.45    900.12 o 
  -3  10   6     5065.15     4612.90    172.81 o 
  -2  10   6    21510.28    20365.59    666.36 o 
  -1  10   6     2176.66     2104.93    101.75 o 
   0  10   6    22446.38    21543.97    599.59 o 
   1  10   6     2316.30     2486.17     87.23 o 
   2  10   6    13215.91    14541.62    495.48 o 
   3  10   6     1395.99     1488.90     75.18 o 
   4  10   6    14840.50    15778.44    540.15 o 
   5  10   6      691.55      756.02     83.61 o 
   6  10   6     7447.05     7845.80    298.01 o 
   7  10   6      190.67       99.83     83.14 o 
  -8  11   6        0.79       20.86     85.90 o 
  -7  11   6      864.92      944.01    177.63 o 
  -6  11   6      303.04      271.10     80.32 o 
  -5  11   6       39.79      123.40     55.94 o 
  -4  11   6      166.50      138.60     57.88 o 
  -3  11   6       23.56       20.83     36.77 o 
  -2  11   6       25.16       58.32     35.18 o 
  -1  11   6      331.24      267.59     33.57 o 
   0  11   6      416.41      460.34     45.29 o 
   1  11   6      613.49      616.24     41.74 o 
   2  11   6       97.31      123.05     30.29 o 
   3  11   6       26.00       -1.79     37.64 o 
   4  11   6      168.46      231.49     56.16 o 
   5  11   6      281.11      348.37     63.96 o 
   6  11   6       43.67      127.30     61.72 o 
   7  11   6      346.77      383.33     92.85 o 
  -8  12   6     5503.34     5788.99    302.83 o 
  -7  12   6     2611.34     2493.67    134.76 o 
  -6  12   6     6445.71     6116.09    296.36 o 
  -5  12   6       27.77      -52.28     52.28 o 
  -4  12   6    16122.35    15207.08    645.28 o 
  -3  12   6     2296.13     2225.87    104.75 o 
  -2  12   6    15201.23    14338.96    527.08 o 
  -1  12   6     1529.26     1531.55     84.00 o 
   0  12   6    17097.31    17091.70    482.39 o 
   1  12   6      802.70      920.98     59.44 o 
   2  12   6    14378.84    14550.80    477.44 o 
   3  12   6      874.87     1022.06     78.70 o 
   4  12   6    19876.88    19580.33    664.26 o 
   5  12   6      793.32      788.68     83.67 o 
   6  12   6     7208.15     7749.85    303.41 o 
   7  12   6       75.16      117.69     82.55 o 
  -8  13   6       63.46      158.33     82.38 o 
  -7  13   6      330.53      128.42     84.19 o 
  -6  13   6      125.37      162.42     72.06 o 
  -5  13   6     1195.11     1193.97    153.75 o 
  -4  13   6      357.73      408.64     72.63 o 
  -3  13   6      289.41      415.73     56.84 o 
  -2  13   6      405.58      491.49     55.11 o 
  -1  13   6      698.54      658.91     60.82 o 
   0  13   6       74.90       82.15     29.78 o 
   1  13   6      997.53     1061.26     56.11 o 
   2  13   6        2.82       93.49     39.97 o 
   3  13   6       67.09       52.11     35.69 o 
   4  13   6       68.55      236.92     58.42 o 
   5  13   6      408.92      424.40     70.68 o 
   6  13   6       48.40      255.80     68.05 o 
   7  13   6       86.45       83.39     85.95 o 
  -8  14   6     3486.97     3806.02    230.23 o 
  -7  14   6     1618.61     1583.65    249.79 o 
  -6  14   6    11029.69    10343.36    468.94 o 
  -5  14   6      195.93      206.36     85.29 o 
  -4  14   6    20552.23    18934.32    797.12 o 
  -3  14   6     3063.89     2880.40    127.20 o 
  -2  14   6    12308.22    11728.15    402.42 o 
  -1  14   6     2012.12     1951.22    111.31 o 
   0  14   6    10506.68    11211.72    327.85 o 
   1  14   6     2339.37     2427.71    108.49 o 
   2  14   6    13479.79    14658.37    500.93 o 
   3  14   6      410.13      460.68     59.67 o 
   4  14   6    15561.75    15991.20    552.64 o 
   5  14   6     1008.32     1267.83    113.89 o 
   6  14   6     8119.65     8987.02    554.21 o 
   7  14   6      231.70       85.95     77.77 o 
  -7  15   6       65.80      -56.46     85.16 o 
  -6  15   6      792.45      651.32     97.12 o 
  -5  15   6      950.56     1048.20    112.74 o 
  -4  15   6       59.08       66.91     64.93 o 
  -3  15   6      269.03      219.58     52.76 o 
  -2  15   6     1326.30     1259.03     84.63 o 
  -1  15   6       34.56      -22.29     39.71 o 
   0  15   6      320.49      336.89     91.26 o 
   1  15   6      370.43      455.83     61.51 o 
   2  15   6       53.36       68.93     45.22 o 
   3  15   6      729.13      803.47    100.10 o 
   4  15   6      407.37      672.71     97.94 o 
   5  15   6      157.45      160.83     65.78 o 
   6  15   6       22.43      119.30    118.10 o 
   7  15   6      271.71      330.56     86.54 o 
  -7  16   6     1142.15     1271.80    134.55 o 
  -6  16   6     7466.12     7223.82    352.87 o 
  -5  16   6     1281.01     1353.46    129.24 o 
  -4  16   6     4918.23     4812.44    244.92 o 
  -3  16   6     2583.27     2350.61    116.23 o 
  -2  16   6    20756.44    20246.94    683.35 o 
  -1  16   6     1141.44     1271.93     84.91 o 
   0  16   6    17091.70    17470.42    585.47 o 
   1  16   6     1252.65     1390.02     81.40 o 
   2  16   6    14239.33    15346.74    513.28 o 
   3  16   6      338.18      320.17     87.00 o 
   4  16   6    10425.83    10701.75    388.00 o 
   5  16   6      316.97      380.49     87.28 o 
   6  16   6     6943.20     7432.44    295.48 o 
  -7  17   6       28.27       18.00     92.54 o 
  -6  17   6      288.95      337.21    112.52 o 
  -5  17   6      243.06      238.69     85.40 o 
  -4  17   6     1494.86     1361.01    136.29 o 
  -3  17   6     1342.25     1415.51    121.45 o 
  -2  17   6      777.62      864.77     80.02 o 
  -1  17   6       48.66       10.61     46.59 o 
   0  17   6      457.84      508.03     87.36 o 
   1  17   6       19.72        8.93     43.68 o 
   2  17   6      113.54      129.18     45.47 o 
   3  17   6     1775.55     1919.15    142.91 o 
   4  17   6      371.07      477.84     91.12 o 
   5  17   6       15.58       -4.24     67.66 o 
   6  17   6      314.05      547.79     92.15 o 
  -7  18   6     1346.17     1189.32    149.46 o 
  -6  18   6     8373.70     7935.35    386.01 o 
  -5  18   6     1834.43     1701.81    139.62 o 
  -4  18   6     6314.78     5737.50    289.76 o 
  -3  18   6      797.20      790.73    103.04 o 
  -2  18   6    12294.03    11775.97    410.41 o 
  -1  18   6     2538.65     2600.42    123.64 o 
   0  18   6     4755.23     5133.25    253.19 o 
   1  18   6      127.28      184.96     48.08 o 
   2  18   6    12545.88    13408.48    456.78 o 
   3  18   6      224.84      273.65     79.46 o 
   4  18   6     9791.17    10017.82    455.03 o 
   5  18   6      345.37      321.60    101.85 o 
   6  18   6     4303.69     4559.34    415.11 o 
  -7  19   6      340.49      228.63    163.99 o 
  -6  19   6      167.75      265.12     97.86 o 
  -5  19   6      508.00      427.47    127.50 o 
  -4  19   6      445.61      454.76     94.94 o 
  -3  19   6     1083.01     1010.75    181.27 o 
  -2  19   6      333.89      328.80     61.22 o 
  -1  19   6     2146.36     2135.85    112.29 o 
   0  19   6       50.55      -13.77    120.16 o 
   1  19   6      849.64     1000.03    109.89 o 
   2  19   6      634.22      624.58     70.42 o 
   3  19   6      218.02      283.52    150.28 o 
   4  19   6        4.97      -75.08    115.88 o 
   5  19   6      154.17      145.52     93.25 o 
   6  19   6       79.90      105.50    101.29 o 
  -6  20   6     6561.00     6158.36    323.82 o 
  -5  20   6     3053.98     2383.60    165.54 o 
  -4  20   6     5407.27     4904.64    260.72 o 
  -3  20   6      491.43      521.81     95.38 o 
  -2  20   6    10702.42    10715.21    380.62 o 
  -1  20   6     2380.17     2432.98    125.03 o 
   0  20   6    16677.78    16868.15    981.60 o 
   1  20   6     1859.21     1873.14    102.05 o 
   2  20   6    14667.52    15489.47    739.42 o 
   3  20   6      880.74     1042.29    121.96 o 
   4  20   6     6282.10     6491.12    325.92 o 
   5  20   6       18.80       -0.50     94.43 o 
  -6  21   6      328.37      105.48    100.56 o 
  -5  21   6      310.27      398.95    109.57 o 
  -4  21   6      425.27      272.39     90.67 o 
  -3  21   6      102.53      137.55     78.22 o 
  -2  21   6      807.70      832.01    199.51 o 
  -1  21   6      395.30      385.60     68.19 o 
   0  21   6      198.64      218.66    222.85 o 
   1  21   6      749.33      871.44    134.73 o 
   2  21   6      103.35       93.28    103.16 o 
   3  21   6       80.95       -1.55    236.67 o 
   4  21   6       66.02       85.29     92.35 o 
   5  21   6      207.65      236.99    104.73 o 
  -6  22   6     5091.11     4758.06    276.52 o 
  -5  22   6     2088.02     1961.93    262.57 o 
  -4  22   6     5020.50     4449.76    249.38 o 
  -3  22   6     2359.11     2265.70    160.49 o 
  -2  22   6     6348.55     6240.45    244.35 o 
  -1  22   6      502.76      666.34    105.13 o 
   0  22   6     6332.97     6498.41    314.23 o 
   1  22   6      740.44      949.57    115.83 o 
   2  22   6     8047.77     8064.57    382.26 o 
   3  22   6     1252.36     1504.56    267.95 o 
   4  22   6     4866.32     5145.75    280.19 o 
   5  22   6       76.24       30.31    104.51 o 
  -5  23   6       70.59      -89.16     89.16 o 
  -4  23   6       74.65      201.13     93.65 o 
  -3  23   6      719.21      647.97    112.42 o 
  -2  23   6      637.56      694.73    198.91 o 
  -1  23   6     3390.11     3369.41    194.83 o 
   0  23   6       10.28      -63.55     88.12 o 
   1  23   6      814.71      710.52    133.92 o 
   2  23   6      746.30      806.56    199.72 o 
   3  23   6      150.56      126.24     96.07 o 
   4  23   6      121.28       58.57    144.50 o 
   5  23   6      369.48      474.38    189.89 o 
  -5  24   6     1065.22     1256.65    250.49 o 
  -4  24   6     6310.86     6325.63    327.23 o 
  -3  24   6      740.70      785.91    114.95 o 
  -2  24   6     7235.67     6927.26    335.92 o 
  -1  24   6      412.19      539.78    103.65 o 
   0  24   6     7881.86     8205.56    512.14 o 
   1  24   6     1060.31     1250.05    282.23 o 
   2  24   6     8240.53     8410.39    399.71 o 
   3  24   6      704.87      662.31    135.31 o 
   4  24   6     3990.54     4198.28    249.50 o 
  -4  25   6       82.73       34.31    140.34 o 
  -3  25   6      635.40      597.53    110.76 o 
  -2  25   6      464.30      640.33    165.95 o 
  -1  25   6     1056.30     1432.07    138.91 o 
   0  25   6        3.05      -56.17     87.71 o 
   1  25   6      446.75      382.39    185.38 o 
   2  25   6      463.30      648.89    118.46 o 
   3  25   6      193.92      247.46     98.89 o 
   4  25   6       48.45      298.86    114.25 o 
  -4  26   6     6506.52     6097.00    319.81 o 
  -3  26   6     1759.12     1741.67    153.00 o 
  -2  26   6     6341.63     6701.07    487.91 o 
  -1  26   6      912.95      783.46    122.22 o 
   0  26   6     5919.71     6206.13    387.59 o 
   1  26   6     1080.21     1177.77    182.60 o 
   2  26   6     4719.22     5119.52    277.57 o 
   3  26   6      865.99      819.36    248.87 o 
  -3  27   6      666.60      491.88    116.24 o 
  -2  27   6        9.81       52.39    139.01 o 
  -1  27   6      608.99      641.13    119.41 o 
   0  27   6        3.82       56.36     90.16 o 
   1  27   6      340.52      475.50    108.84 o 
   2  27   6      264.29      325.78    101.61 o 
   3  27   6      408.36      479.12    182.37 o 
  -2  28   6     4430.65     4388.40    366.13 o 
  -1  28   6      509.52      654.77    116.41 o 
   0  28   6     5579.65     5398.36    520.06 o 
   1  28   6      524.37      520.12    120.60 o 
   2  28   6     3233.03     3080.10    292.24 o 
  -1  29   6      541.94      762.80    179.48 o 
   0  29   6      286.33      316.64    129.47 o 
  -8   1   7     6658.30     6432.43    307.76 o 
  -7   1   7      636.20      560.98     82.67 o 
  -6   1   7    13084.74    12875.65    542.61 o 
  -5   1   7       15.87       49.82     29.53 o 
  -4   1   7    14575.13    15963.12    617.76 o 
  -3   1   7      667.77      699.37     48.73 o 
  -2   1   7    22814.03    22205.44    707.69 o 
  -1   1   7      142.73      166.38     24.05 o 
   0   1   7    30041.98    27798.02    772.38 o 
   1   1   7     1074.32     1028.16     46.41 o 
   2   1   7    15661.56    15128.55    431.16 o 
   3   1   7       16.97        6.49     32.24 o 
   4   1   7    20084.36    19906.09    566.47 o 
   5   1   7      466.80      572.08     67.37 o 
   6   1   7     9900.08     9416.01    427.96 o 
   7   1   7      367.22      448.86     79.75 o 
  -8   2   7        0.21      -42.53     75.31 o 
  -7   2   7      142.30      118.98     69.50 o 
  -6   2   7     1088.12     1217.56    100.58 o 
  -5   2   7       83.53       26.46     32.00 o 
  -4   2   7       91.19       11.42     39.87 o 
  -3   2   7      349.14      334.31     38.52 o 
  -2   2   7       36.96       61.15     29.69 o 
  -1   2   7       41.27       20.84     21.34 o 
   0   2   7      680.10      633.02     47.21 o 
   1   2   7       66.94       40.06     22.49 o 
   2   2   7       57.42       49.82     26.35 o 
   3   2   7       80.66       68.43     29.91 o 
   4   2   7      395.01      467.35     47.40 o 
   5   2   7      441.53      414.87     67.12 o 
   6   2   7       30.61       90.27     61.52 o 
   7   2   7       18.76      -49.61     68.61 o 
  -8   3   7     7292.79     6961.62    468.71 o 
  -7   3   7      165.10       90.06     61.89 o 
  -6   3   7    16981.74    16502.04    682.31 o 
  -5   3   7      687.65      779.86     56.77 o 
  -4   3   7    15574.24    16673.70    470.60 o 
  -3   3   7     1051.69     1052.69     60.09 o 
  -2   3   7    27267.09    26832.98    854.34 o 
  -1   3   7        2.28      -14.97     23.34 o 
   0   3   7    24725.45    22279.72    740.12 o 
   1   3   7     2348.65     2217.12     76.64 o 
   2   3   7    18423.35    18021.30    510.70 o 
   3   3   7      196.50      281.33     37.92 o 
   4   3   7    20753.73    20383.23    581.15 o 
   5   3   7      859.60      912.55     75.68 o 
   6   3   7    10368.69    10052.68    454.86 o 
   7   3   7      744.76      856.36    103.46 o 
  -8   4   7      429.25      548.97    135.65 o 
  -7   4   7       13.87       61.02     62.51 o 
  -6   4   7     1369.90     1347.78     99.91 o 
  -5   4   7      885.70      944.08     64.11 o 
  -4   4   7      822.32      880.79     53.17 o 
  -3   4   7       86.87       99.12     33.13 o 
  -2   4   7      207.70      251.10     70.99 o 
  -1   4   7        1.20        5.10     24.60 o 
   0   4   7       16.89       61.41     38.41 o 
   1   4   7        0.49        6.08     19.94 o 
   2   4   7      188.45      310.70     44.17 o 
   3   4   7      126.43      112.45     30.31 o 
   4   4   7       20.69       52.87     36.61 o 
   5   4   7      483.26      399.47     57.95 o 
   6   4   7        0.02       61.29     60.53 o 
   7   4   7       33.62       -6.11     66.49 o 
  -8   5   7     7507.89     7321.16    492.53 o 
  -7   5   7      104.23       36.22     61.74 o 
  -6   5   7     8202.49     7951.82    279.59 o 
  -5   5   7        0.32      -26.40     42.42 o 
  -4   5   7    15670.23    15898.47    450.42 o 
  -3   5   7      167.38      207.94     47.22 o 
  -2   5   7    17880.00    16745.37    542.94 o 
  -1   5   7       53.12       46.02     25.68 o 
   0   5   7    23330.06    20916.66    669.97 o 
   1   5   7     1096.94      908.60     43.10 o 
   2   5   7    36398.95    33811.45    944.37 o 
   3   5   7       81.86       89.68     31.37 o 
   4   5   7    11722.72    11721.88    344.17 o 
   5   5   7      219.29      274.78     54.17 o 
   6   5   7     7179.78     7283.95    344.68 o 
   7   5   7      210.43      288.41     81.99 o 
  -8   6   7      276.13      305.65    136.69 o 
  -7   6   7        0.66       -6.98     59.07 o 
  -6   6   7     1057.40     1132.08     68.37 o 
  -5   6   7      342.84      361.80     49.07 o 
  -4   6   7      139.07      175.47     58.00 o 
  -3   6   7      588.91      618.36     45.99 o 
  -2   6   7        7.91       82.97     34.11 o 
  -1   6   7     1103.48     1027.70     57.13 o 
   0   6   7      389.29      569.07     68.19 o 
   1   6   7       23.53       19.34     27.85 o 
   2   6   7       16.36      115.50     36.76 o 
   3   6   7       15.77       -5.56     29.10 o 
   4   6   7      823.46      869.45     74.34 o 
   5   6   7      398.50      382.44     72.97 o 
   6   6   7       43.38      125.40     58.57 o 
   7   6   7       38.01      -42.30     71.04 o 
  -8   7   7     8038.65     8092.29    542.15 o 
  -7   7   7        9.00      -26.95     86.62 o 
  -6   7   7     9790.91     9532.43    289.66 o 
  -5   7   7        0.10      -30.06     37.02 o 
  -4   7   7    19483.78    19663.97    553.30 o 
  -3   7   7       57.72       53.73     28.89 o 
  -2   7   7    15396.10    14437.45    410.55 o 
  -1   7   7        8.52       57.40     28.38 o 
   0   7   7    31217.21    29213.84    928.45 o 
   1   7   7      468.71      434.73     41.91 o 
   2   7   7    25190.07    24799.81    697.27 o 
   3   7   7     1104.49     1066.89     56.96 o 
   4   7   7    10132.32    10622.42    317.16 o 
   5   7   7      837.47      966.33     80.85 o 
   6   7   7     9596.40    10204.09    546.82 o 
   7   7   7      333.24      465.95     89.01 o 
  -8   8   7       62.71      125.71    130.91 o 
  -7   8   7       11.85        1.50     99.46 o 
  -6   8   7       72.05      132.01     47.44 o 
  -5   8   7      237.24      271.69     48.71 o 
  -4   8   7      124.25      106.88     36.45 o 
  -3   8   7      139.85      140.39     32.53 o 
  -2   8   7        2.28        3.02     45.59 o 
  -1   8   7      773.46      731.39     53.48 o 
   0   8   7      143.57      194.37     34.86 o 
   1   8   7       56.89       35.00     31.03 o 
   2   8   7      415.83      520.54     49.78 o 
   3   8   7       76.63       62.86     32.22 o 
   4   8   7       13.74       83.93     47.12 o 
   5   8   7        6.26      -75.63     75.63 o 
   6   8   7       39.07      218.96     66.27 o 
   7   8   7       18.07       29.46     77.67 o 
  -8   9   7     6517.09     6376.80    453.33 o 
  -7   9   7      185.28      184.45     80.78 o 
  -6   9   7    11519.10    10923.90    480.51 o 
  -5   9   7        0.02       73.12     43.36 o 
  -4   9   7    18744.76    18388.87    520.47 o 
  -3   9   7        5.93       20.20     32.13 o 
  -2   9   7    12819.48    11917.41    345.11 o 
  -1   9   7      928.55      944.50     51.22 o 
   0   9   7    31110.51    27896.00    891.51 o 
   1   9   7       40.84       30.13     32.13 o 
   2   9   7    19006.20    18900.20    612.83 o 
   3   9   7     1027.84     1045.72     58.55 o 
   4   9   7    16959.76    17035.37    580.44 o 
   5   9   7      490.25      565.98     76.92 o 
   6   9   7     8003.46     8494.35    489.21 o 
   7   9   7      382.11      319.82    167.86 o 
  -8  10   7      294.39      139.70    137.27 o 
  -7  10   7       50.01      -85.35     85.35 o 
  -6  10   7      125.02      127.68    166.59 o 
  -5  10   7      432.75      367.87     76.29 o 
  -4  10   7        2.70       80.05     74.99 o 
  -3  10   7      528.28      577.29     51.02 o 
  -2  10   7      420.68      466.98     62.11 o 
  -1  10   7     1156.47     1056.79     54.95 o 
   0  10   7       43.46       98.47     31.43 o 
   1  10   7      283.95      248.22     39.92 o 
   2  10   7       13.08      114.18     54.58 o 
   3  10   7      304.35      304.71     47.21 o 
   4  10   7       98.11      151.10     60.07 o 
   5  10   7       12.06      -43.02     51.62 o 
   6  10   7      610.52      778.58     86.11 o 
   7  10   7       25.16       32.34    138.43 o 
  -8  11   7     7353.99     7633.32    375.57 o 
  -7  11   7     1076.13     1276.77    134.71 o 
  -6  11   7     7438.31     7378.37    348.90 o 
  -5  11   7        1.98        9.54     61.64 o 
  -4  11   7    16688.14    15811.60    672.20 o 
  -3  11   7       19.07      -31.66     31.66 o 
  -2  11   7    19782.58    18519.23    524.19 o 
  -1  11   7      662.66      668.32     47.87 o 
   0  11   7    22993.39    22162.33    619.22 o 
   1  11   7       19.89       33.26     27.64 o 
   2  11   7     9984.11    10126.56    345.00 o 
   3  11   7      422.30      449.34    106.16 o 
   4  11   7    14455.03    15031.01    630.87 o 
   5  11   7      519.09      553.62     75.13 o 
   6  11   7     6405.66     6932.54    274.66 o 
   7  11   7      696.86      829.41    229.38 o 
  -8  12   7       41.51      -13.68     96.23 o 
  -7  12   7      216.94      328.99     91.68 o 
  -6  12   7        4.55      -34.26     69.02 o 
  -5  12   7     1497.96     1519.55    127.85 o 
  -4  12   7       13.24      -41.38     55.93 o 
  -3  12   7      240.05      197.82     48.79 o 
  -2  12   7       51.27       83.85     56.57 o 
  -1  12   7     1272.57     1291.39     62.55 o 
   0  12   7     1341.57     1391.23     75.18 o 
   1  12   7       40.46       67.09     28.40 o 
   2  12   7        0.26       40.68     38.53 o 
   3  12   7       46.66        7.84     43.86 o 
   4  12   7        1.01      220.73     74.92 o 
   5  12   7      296.20      375.31     87.36 o 
   6  12   7      300.12      462.15     92.34 o 
   7  12   7        5.31      -79.22    115.18 o 
  -7  13   7      321.43      255.53     92.04 o 
  -6  13   7     9308.88     8777.64    407.97 o 
  -5  13   7       77.09       75.63     68.52 o 
  -4  13   7    18134.31    16836.98    717.11 o 
  -3  13   7        1.68      -23.03     68.60 o 
  -2  13   7    17832.87    16746.98    479.18 o 
  -1  13   7      205.32      205.88     37.86 o 
   0  13   7    15416.08    15115.20    432.39 o 
   1  13   7      181.79      141.34     56.24 o 
   2  13   7    12450.09    13095.62    446.53 o 
   3  13   7     1382.97     1499.45     86.71 o 
   4  13   7    14014.87    13993.48    597.35 o 
   5  13   7      375.36      351.66     91.90 o 
   6  13   7     7965.50     8240.94    596.90 o 
  -7  14   7      129.14      -11.32     88.50 o 
  -6  14   7      262.15      370.76     91.69 o 
  -5  14   7      813.05      694.47    100.15 o 
  -4  14   7      362.07      331.80     75.29 o 
  -3  14   7      196.58      127.09     75.78 o 
  -2  14   7      622.03      699.57     67.86 o 
  -1  14   7      169.42      161.74     38.47 o 
   0  14   7       45.27       13.42     40.64 o 
   1  14   7      555.69      508.36     55.41 o 
   2  14   7      214.32      199.23     78.31 o 
   3  14   7        9.13      -23.70     44.39 o 
   4  14   7       34.03      146.00     76.79 o 
   5  14   7      382.92      254.10     93.15 o 
   6  14   7       27.83      123.71    173.93 o 
  -7  15   7      100.21      113.46     88.98 o 
  -6  15   7     9226.32     8479.62    461.83 o 
  -5  15   7       13.92      109.65     77.27 o 
  -4  15   7     7843.65     7261.47    343.35 o 
  -3  15   7      288.29      263.19     56.52 o 
  -2  15   7    25890.84    24564.75    810.87 o 
  -1  15   7     1088.16     1094.59     63.92 o 
   0  15   7    13418.61    13279.46    385.62 o 
   1  15   7        6.14        2.52     39.01 o 
   2  15   7     8931.52     9905.83    345.08 o 
   3  15   7      818.43     1119.73    118.32 o 
   4  15   7     8020.92     8356.18    385.30 o 
   5  15   7      666.65      618.93    149.53 o 
   6  15   7     6244.18     6742.17    335.00 o 
  -7  16   7      385.30      453.20    110.56 o 
  -6  16   7       27.41       14.00     84.77 o 
  -5  16   7     1022.90      943.14    118.27 o 
  -4  16   7      176.73      216.99     80.09 o 
  -3  16   7     2355.18     2087.42    169.16 o 
  -2  16   7       21.46       56.35     73.14 o 
  -1  16   7      189.10      131.70     39.23 o 
   0  16   7      159.50      192.97     41.56 o 
   1  16   7      301.71      308.33     53.16 o 
   2  16   7      148.89      163.10     48.92 o 
   3  16   7      267.96      295.94     88.47 o 
   4  16   7        4.45       72.22     75.75 o 
   5  16   7      268.55      359.35     98.43 o 
   6  16   7        0.11       43.64     92.16 o 
  -7  17   7       24.57      -30.26    101.11 o 
  -6  17   7     8189.74     7887.56    381.44 o 
  -5  17   7       42.38      -49.39     74.50 o 
  -4  17   7    10772.02     9694.61    444.45 o 
  -3  17   7       20.55      -48.54    152.07 o 
  -2  17   7    19838.68    18650.74    627.39 o 
  -1  17   7       36.99       43.55     47.45 o 
   0  17   7     6172.83     6746.68    248.34 o 
   1  17   7       93.18      149.13     48.36 o 
   2  17   7    16700.17    17745.69    591.10 o 
   3  17   7      240.08      207.41     81.18 o 
   4  17   7     6206.99     6498.51    320.25 o 
   5  17   7      921.20     1036.03    192.61 o 
   6  17   7     4827.32     5431.32    420.89 o 
  -6  18   7       32.65      114.17     93.14 o 
  -5  18   7      235.06      166.97     95.70 o 
  -4  18   7      130.84      151.14    109.46 o 
  -3  18   7     1057.99     1037.33    303.34 o 
  -2  18   7      537.49      616.38     92.59 o 
  -1  18   7      194.44      225.78     57.39 o 
   0  18   7        5.94       61.64     47.40 o 
   1  18   7      148.34       47.14     91.54 o 
   2  18   7       98.62      204.34     89.79 o 
   3  18   7     1079.63     1228.49    129.23 o 
   4  18   7       81.36      144.86    203.36 o 
   5  18   7       45.45        2.30    142.42 o 
   6  18   7       31.48      270.15    165.72 o 
  -6  19   7     6977.50     6599.06    341.52 o 
  -5  19   7        0.01      -74.81     79.85 o 
  -4  19   7     9123.43     8715.03    411.08 o 
  -3  19   7      358.32      282.84     80.91 o 
  -2  19   7    11815.97    11530.33    435.72 o 
  -1  19   7       29.94        4.85     55.16 o 
   0  19   7     8053.70     8385.00    404.87 o 
   1  19   7      985.64     1032.91     80.07 o 
   2  19   7    12722.99    13613.05    466.97 o 
   3  19   7       85.86      120.53    127.67 o 
   4  19   7     4119.19     4591.54    388.92 o 
   5  19   7      323.76      589.22    116.56 o 
  -6  20   7       34.72       14.42    102.00 o 
  -5  20   7      477.53      363.73     99.77 o 
  -4  20   7       26.11      -53.33    108.65 o 
  -3  20   7      220.32      118.29    102.35 o 
  -2  20   7       29.17       41.92     62.60 o 
  -1  20   7     1205.85     1259.48    126.09 o 
   0  20   7        2.13       -3.43     52.72 o 
   1  20   7      719.05      689.09     74.45 o 
   2  20   7      240.75      472.64     69.43 o 
   3  20   7      673.42      767.42    126.40 o 
   4  20   7       37.41      149.17     95.61 o 
   5  20   7      484.36      461.71    119.52 o 
  -6  21   7     6464.89     6282.44    494.73 o 
  -5  21   7       16.08      -87.09    115.82 o 
  -4  21   7     8655.68     7819.54    382.01 o 
  -3  21   7      308.59      235.05     87.78 o 
  -2  21   7     8539.41     8399.07    488.29 o 
  -1  21   7      532.54      488.94     98.36 o 
   0  21   7    10209.18    10798.16    380.05 o 
   1  21   7      261.38      226.82     66.05 o 
   2  21   7    10037.67    10273.72    477.62 o 
   3  21   7      651.42      787.24    153.81 o 
   4  21   7     3832.79     4098.19    239.23 o 
   5  21   7      645.91      752.01    132.07 o 
  -5  22   7      366.97      254.15    120.04 o 
  -4  22   7      177.04      152.21     89.62 o 
  -3  22   7      478.89      403.90     97.00 o 
  -2  22   7       64.03      311.35     92.81 o 
  -1  22   7      956.70     1218.01    167.28 o 
   0  22   7      152.00      158.27     91.13 o 
   1  22   7     1378.67     1521.34    107.03 o 
   2  22   7      752.00      902.60    163.75 o 
   3  22   7      987.16     1188.16    140.29 o 
   4  22   7        0.24       26.16     98.10 o 
  -5  23   7        0.30      -93.80    130.45 o 
  -4  23   7     8414.72     8250.57    401.64 o 
  -3  23   7       21.74      -82.83     82.83 o 
  -2  23   7     6087.50     6257.35    309.74 o 
  -1  23   7      561.63      598.50    115.53 o 
   0  23   7     6470.40     6462.73    429.45 o 
   1  23   7       46.21        7.11     69.30 o 
   2  23   7     6346.84     6706.65    333.28 o 
   3  23   7       81.13      152.36     99.24 o 
   4  23   7     5604.95     5879.98    313.56 o 
  -4  24   7       15.55      -33.78    100.35 o 
  -3  24   7      389.21      414.13    104.42 o 
  -2  24   7        0.05       74.48    136.58 o 
  -1  24   7     1440.83     1639.92    141.76 o 
   0  24   7      443.49      624.93    167.45 o 
   1  24   7     1062.02     1144.07     98.18 o 
   2  24   7        0.09       74.41     99.94 o 
   3  24   7      761.01      857.03    131.55 o 
  -4  25   7     6165.54     5860.38    311.52 o 
  -3  25   7      164.56      108.76     95.25 o 
  -2  25   7     5519.19     5473.50    417.13 o 
  -1  25   7      875.74     1063.77    168.32 o 
   0  25   7     6550.49     6778.85    334.17 o 
   1  25   7      104.04       88.74    100.51 o 
   2  25   7     5605.18     5992.58    312.44 o 
   3  25   7      433.73      477.35    122.76 o 
  -3  26   7      458.06      341.33    113.94 o 
  -2  26   7       35.66      145.60    155.31 o 
  -1  26   7      424.09      338.64    116.34 o 
   0  26   7       29.24      138.17    102.07 o 
   1  26   7     1338.20     1616.58    176.08 o 
   2  26   7       18.18      -76.24    155.54 o 
  -2  27   7     6760.46     7268.43    528.15 o 
  -1  27   7      352.48      477.94    118.25 o 
   0  27   7     5692.84     5772.18    302.15 o 
   1  27   7      540.23      621.96    143.57 o 
  -1  28   7      930.04     1324.02    205.50 o 
   0  28   7        7.09       15.96    152.77 o 
  -8   0   8     8759.32     8043.95    525.96 o 
  -7   0   8     1270.29     1444.53    179.37 o 
  -6   0   8    14131.91    13973.78    836.00 o 
  -5   0   8     3572.06     3710.81    179.51 o 
  -4   0   8    12960.40    14518.01    805.12 o 
  -3   0   8     9468.31     9782.56    555.33 o 
  -2   0   8    15794.88    15480.87    851.38 o 
  -1   0   8     7602.74     7061.31    411.81 o 
   0   0   8    15509.55    13725.72    759.21 o 
   1   0   8    12188.67    11235.88    630.38 o 
   2   0   8    19746.82    18441.08    810.21 o 
   3   0   8     5644.41     5443.80    244.70 o 
   4   0   8    11767.04    11338.29    476.77 o 
   5   0   8     6716.12     6828.21    365.90 o 
   6   0   8     7189.23     7114.04    479.12 o 
   7   0   8     1489.79     1304.94    155.08 o 
  -8   1   8        4.87      -52.59     76.03 o 
  -7   1   8        3.50      -63.03     63.03 o 
  -6   1   8       53.82      126.32     62.90 o 
  -5   1   8       15.62      -23.36     33.03 o 
  -4   1   8     1096.72     1071.43     77.12 o 
  -3   1   8        9.84      -25.30     37.39 o 
  -2   1   8       38.68       20.06     38.53 o 
  -1   1   8       10.80       -0.93     34.44 o 
   0   1   8      823.87      741.14     65.64 o 
   1   1   8      164.19      148.33     33.72 o 
   2   1   8      157.82      189.81     38.49 o 
   3   1   8      726.38      662.82     50.56 o 
   4   1   8      183.50      286.81     45.29 o 
   5   1   8       21.12      128.34     48.37 o 
   6   1   8       27.81       43.94     79.68 o 
   7   1   8        0.26       35.04     77.65 o 
  -8   2   8     5979.29     5785.06    287.45 o 
  -7   2   8      710.26      807.27     98.15 o 
  -6   2   8     9598.14     9789.92    429.32 o 
  -5   2   8     3627.84     3868.36    147.81 o 
  -4   2   8     8866.92     9035.67    365.77 o 
  -3   2   8     7128.56     7575.79    311.52 o 
  -2   2   8    22866.44    22685.39    869.54 o 
  -1   2   8     5008.55     4765.10    204.94 o 
   0   2   8     7322.87     6619.99    273.61 o 
   1   2   8     6880.90     6666.19    229.84 o 
   2   2   8     6740.94     6796.72    236.16 o 
   3   2   8     5336.03     5291.67    168.75 o 
   4   2   8    10129.12     9986.04    299.72 o 
   5   2   8     8178.99     7957.48    313.62 o 
   6   2   8     6214.59     5535.73    275.60 o 
   7   2   8     1674.43     1646.45    129.79 o 
  -8   3   8       41.86      -78.59     78.59 o 
  -7   3   8        1.72      -52.73     61.34 o 
  -6   3   8      589.15      747.84     91.88 o 
  -5   3   8      102.69      112.39     50.37 o 
  -4   3   8       61.67       93.51     37.78 o 
  -3   3   8      342.36      426.87     54.14 o 
  -2   3   8       87.63       58.51     36.56 o 
  -1   3   8       45.49       26.68     41.00 o 
   0   3   8       88.67       61.32     30.93 o 
   1   3   8       49.33       78.97     30.17 o 
   2   3   8      513.86      564.64     51.88 o 
   3   3   8        2.54       15.06     37.30 o 
   4   3   8      395.79      283.98     46.53 o 
   5   3   8       90.43      181.39     56.65 o 
   6   3   8       31.86       76.38     68.75 o 
   7   3   8        0.11       66.81    158.61 o 
  -8   4   8     5120.05     5174.21    381.98 o 
  -7   4   8     1816.23     1627.13    119.66 o 
  -6   4   8    13595.68    13568.23    457.74 o 
  -5   4   8     6279.12     6282.59    277.42 o 
  -4   4   8     8683.93     9130.93    308.21 o 
  -3   4   8     3761.38     3864.23    175.77 o 
  -2   4   8    11816.59    11804.67    466.76 o 
  -1   4   8     4104.44     3717.91    137.50 o 
   0   4   8    13487.68    12019.70    392.15 o 
   1   4   8     9355.96     8521.14    287.96 o 
   2   4   8    19417.49    17867.02    580.35 o 
   3   4   8     5720.64     5397.67    197.44 o 
   4   4   8     9881.08     9776.94    336.65 o 
   5   4   8     4121.31     4282.60    178.13 o 
   6   4   8     3213.97     3308.88    187.45 o 
   7   4   8     2480.40     2463.75    161.00 o 
  -8   5   8        7.13        1.50    128.94 o 
  -7   5   8       23.97       67.20     65.86 o 
  -6   5   8       73.79       97.31     46.92 o 
  -5   5   8       59.91       71.91     52.28 o 
  -4   5   8      498.59      523.35     75.68 o 
  -3   5   8      124.47      106.40     35.92 o 
  -2   5   8        0.35       80.23     39.65 o 
  -1   5   8      625.67      657.54     50.66 o 
   0   5   8       42.59       40.66     29.48 o 
   1   5   8        3.00       44.49     30.34 o 
   2   5   8      993.81      986.42     65.09 o 
   3   5   8      381.49      415.92     50.83 o 
   4   5   8      304.93      367.74     90.38 o 
   5   5   8       99.82      113.62     75.98 o 
   6   5   8       44.69       44.69     68.19 o 
   7   5   8       25.59      204.38    129.29 o 
  -8   6   8     4436.03     4725.62    361.97 o 
  -7   6   8     2645.89     2645.77    269.22 o 
  -6   6   8     9121.10     9450.59    330.38 o 
  -5   6   8     3256.05     3374.75    207.70 o 
  -4   6   8    12955.72    13276.05    436.26 o 
  -3   6   8     2772.15     2872.91    105.80 o 
  -2   6   8    11761.92    11246.57    376.04 o 
  -1   6   8     7158.77     6485.88    225.69 o 
   0   6   8    16217.16    14857.31    483.22 o 
   1   6   8     5462.46     5140.58    205.03 o 
   2   6   8    12967.95    12576.55    417.74 o 
   3   6   8     8688.31     8653.89    298.09 o 
   4   6   8     5613.23     5574.62    208.60 o 
   5   6   8     4089.36     4021.41    454.08 o 
   6   6   8     4695.76     4020.41    307.15 o 
   7   6   8     2304.99     2222.01    214.98 o 
  -8   7   8      219.01      371.11    146.29 o 
  -7   7   8        1.46       35.55    134.73 o 
  -6   7   8       23.57        6.05     57.90 o 
  -5   7   8        5.41       28.47     54.29 o 
  -4   7   8      177.01      200.32     42.99 o 
  -3   7   8      317.48      250.69     40.05 o 
  -2   7   8       42.04       95.70     53.90 o 
  -1   7   8     1295.13     1222.56     67.39 o 
   0   7   8      438.31      417.08     55.29 o 
   1   7   8       26.59        7.63     30.36 o 
   2   7   8      184.34      234.91     43.03 o 
   3   7   8       43.18       64.37     47.41 o 
   4   7   8       15.61       29.22     58.21 o 
   5   7   8      174.64       74.60     70.06 o 
   6   7   8       53.06       34.15     77.66 o 
   7   7   8        9.22      -18.50    108.82 o 
  -8   8   8     4243.78     4826.35    369.49 o 
  -7   8   8     2312.76     2362.06    215.10 o 
  -6   8   8     9470.24     8893.69    381.97 o 
  -5   8   8     4991.57     5160.53    200.39 o 
  -4   8   8    11921.21    12196.72    357.85 o 
  -3   8   8     3714.30     3748.50    130.20 o 
  -2   8   8     7306.02     7145.57    218.06 o 
  -1   8   8     4384.71     4176.02    156.79 o 
   0   8   8    14674.14    12956.58    428.16 o 
   1   8   8     2787.50     2584.50    108.55 o 
   2   8   8     8200.72     7765.42    270.01 o 
   3   8   8     4673.24     5061.57    190.02 o 
   4   8   8     8023.36     7517.16    340.57 o 
   5   8   8     1929.86     2090.22    156.41 o 
   6   8   8     2900.02     3091.90    387.53 o 
   7   8   8     3767.58     3883.26    308.54 o 
  -8   9   8        1.40      140.51    138.31 o 
  -7   9   8       47.21       81.65    114.14 o 
  -6   9   8       79.21      250.71     79.56 o 
  -5   9   8       48.51       87.56     49.37 o 
  -4   9   8      287.12      299.26     46.73 o 
  -3   9   8      122.70       92.78     36.96 o 
  -2   9   8       15.59       30.20     31.24 o 
  -1   9   8      557.69      541.49     65.93 o 
   0   9   8     1247.75     1211.30     71.30 o 
   1   9   8       98.35       89.39     37.06 o 
   2   9   8      199.94      199.43     53.82 o 
   3   9   8      719.50      808.16     67.48 o 
   4   9   8        5.98       17.73     60.88 o 
   5   9   8        3.48       12.72     71.10 o 
   6   9   8      113.36      113.69     81.42 o 
  -7  10   8      713.85      846.64    150.45 o 
  -6  10   8     5016.80     4997.25    201.36 o 
  -5  10   8     2591.54     2536.43    122.43 o 
  -4  10   8    11207.37    11333.30    395.89 o 
  -3  10   8     2972.29     2866.74    108.62 o 
  -2  10   8     8331.14     7639.58    233.23 o 
  -1  10   8     5311.50     5118.90    163.79 o 
   0  10   8    15330.26    14284.69    472.20 o 
   1  10   8     3983.90     3824.07    147.61 o 
   2  10   8     6321.17     6482.30    232.94 o 
   3  10   8     4247.58     4479.18    174.23 o 
   4  10   8     7528.57     7361.77    337.35 o 
   5  10   8     2488.59     2674.18    169.67 o 
   6  10   8     2814.77     3076.82    377.24 o 
  -7  11   8        5.54      -34.06     55.53 o 
  -6  11   8      336.82      298.63     61.10 o 
  -5  11   8      385.00      469.78     83.20 o 
  -4  11   8       55.52       33.26     49.02 o 
  -3  11   8      664.14      704.66     58.81 o 
  -2  11   8      119.73      174.06     38.98 o 
  -1  11   8     1512.44     1301.94     65.16 o 
   0  11   8     1967.97     2021.46     81.40 o 
   1  11   8       93.78       92.30     38.46 o 
   2  11   8       26.12       69.38     41.37 o 
   3  11   8      525.50      573.39     66.42 o 
   4  11   8        1.21       48.05     61.62 o 
   5  11   8        4.21       70.45     73.85 o 
   6  11   8       63.76      149.61    154.79 o 
  -7  12   8     1143.51     1141.51    175.78 o 
  -6  12   8     4656.30     4649.31    192.38 o 
  -5  12   8     4027.19     4022.50    170.62 o 
  -4  12   8    15676.58    15765.93    538.21 o 
  -3  12   8     4429.04     4359.52    150.42 o 
  -2  12   8    10274.13     9983.18    297.85 o 
  -1  12   8     5559.36     5622.42    178.93 o 
   0  12   8    11402.40    10536.48    310.16 o 
   1  12   8     2482.21     2535.05    113.10 o 
   2  12   8     7960.42     8043.12    283.77 o 
   3  12   8     2218.38     2394.67    114.45 o 
   4  12   8     6194.36     6320.26    304.84 o 
   5  12   8     2525.43     2685.82    188.44 o 
   6  12   8     4193.29     4341.42    243.93 o 
  -7  13   8      267.65      230.93     61.21 o 
  -6  13   8      339.13      300.69     67.32 o 
  -5  13   8      238.61      121.36     79.69 o 
  -4  13   8        1.71       75.18     52.15 o 
  -3  13   8       26.77       74.10     38.71 o 
  -2  13   8       92.14       73.75     38.55 o 
  -1  13   8     1251.74     1260.87     69.15 o 
   0  13   8      134.98      129.33     36.11 o 
   1  13   8      301.51      328.21     48.62 o 
   2  13   8      628.57      702.11     66.97 o 
   3  13   8      716.61      738.06     70.33 o 
   4  13   8      194.62      320.06     78.88 o 
   5  13   8      290.33      339.99     86.24 o 
   6  13   8      108.99      189.19     91.16 o 
  -7  14   8      850.39      824.10     87.15 o 
  -6  14   8     4821.46     4739.79    256.25 o 
  -5  14   8      362.53      353.56     92.95 o 
  -4  14   8     6516.57     6201.49    241.08 o 
  -3  14   8     4274.36     4053.11    144.08 o 
  -2  14   8    13553.12    12958.95    380.81 o 
  -1  14   8     9351.61     8416.80    257.17 o 
   0  14   8     7324.17     7229.12    223.72 o 
   1  14   8     2399.21     2512.76    115.55 o 
   2  14   8     4690.83     4962.84    191.13 o 
   3  14   8     2097.07     2251.74    112.89 o 
   4  14   8     4635.01     4815.09    251.66 o 
   5  14   8     3017.06     2993.04    190.19 o 
   6  14   8     4470.21     4696.55    258.17 o 
  -7  15   8      215.49      144.13    112.47 o 
  -6  15   8       17.67       54.89     85.34 o 
  -5  15   8      938.35      910.27    112.58 o 
  -4  15   8      253.44      176.44     75.52 o 
  -3  15   8     2632.70     2388.73    101.73 o 
  -2  15   8      598.87      620.64     58.81 o 
  -1  15   8      935.26      962.21     65.31 o 
   0  15   8      721.93      721.75     55.55 o 
   1  15   8       49.65      104.20     45.16 o 
   2  15   8      633.83      735.12     72.33 o 
   3  15   8      661.48      652.48    100.92 o 
   4  15   8       41.66       92.54     83.33 o 
   5  15   8      429.34      432.47    102.23 o 
   6  15   8       11.47      174.21    103.79 o 
  -6  16   8     5956.75     6047.51    314.90 o 
  -5  16   8      940.17      906.68    133.28 o 
  -4  16   8     5641.85     4961.65    261.42 o 
  -3  16   8     2824.02     2495.39    127.81 o 
  -2  16   8    12706.92    12057.58    359.60 o 
  -1  16   8     2820.71     2816.16    110.58 o 
   0  16   8     9675.49     9725.13    341.20 o 
   1  16   8     3408.80     3487.26    148.82 o 
   2  16   8    10650.73    10865.16    377.86 o 
   3  16   8     2846.00     2675.90    174.68 o 
   4  16   8     4733.61     4694.39    249.73 o 
   5  16   8     2979.12     2842.29    187.34 o 
  -6  17   8        9.99       10.06     92.76 o 
  -5  17   8      311.53      367.73     96.04 o 
  -4  17   8      140.97      133.55     86.34 o 
  -3  17   8      310.52      276.25     78.94 o 
  -2  17   8       60.08       22.47     42.32 o 
  -1  17   8      559.31      470.57     52.71 o 
   0  17   8       42.67      115.03     50.64 o 
   1  17   8      697.60      761.23     74.14 o 
   2  17   8      374.89      501.03     66.17 o 
   3  17   8      511.11      628.94    102.37 o 
   4  17   8      634.03      778.30    121.86 o 
   5  17   8       40.51       88.68     97.49 o 
  -6  18   8     5847.18     5390.13    296.48 o 
  -5  18   8      474.66      435.42    109.69 o 
  -4  18   8     7271.88     6218.66    315.68 o 
  -3  18   8     3458.05     3249.15    190.45 o 
  -2  18   8     9581.31     9456.34    292.22 o 
  -1  18   8     4023.98     3922.38    142.66 o 
   0  18   8     8269.20     7579.99    277.92 o 
   1  18   8     7396.68     7289.68    270.21 o 
   2  18   8     8062.14     8702.64    315.08 o 
   3  18   8     2521.84     2705.61    354.51 o 
   4  18   8     2154.51     2448.28    170.64 o 
   5  18   8     2764.61     2797.49    189.98 o 
  -6  19   8       17.17      -42.07    101.21 o 
  -5  19   8      704.87      895.33    228.98 o 
  -4  19   8      132.36       77.83     80.41 o 
  -3  19   8      800.45      772.71    116.69 o 
  -2  19   8      131.75       95.40     61.46 o 
  -1  19   8     1302.42     1397.37     96.31 o 
   0  19   8      155.20      136.65     55.55 o 
   1  19   8      650.32      839.32     82.27 o 
   2  19   8     1067.28     1338.91     96.14 o 
   3  19   8      357.92      460.30    109.64 o 
   4  19   8      523.59      532.22    114.78 o 
   5  19   8      314.89      356.62    127.33 o 
  -5  20   8      350.29      391.24    107.18 o 
  -4  20   8     7344.29     7229.91    493.92 o 
  -3  20   8     2263.09     2142.54    299.46 o 
  -2  20   8     7517.84     7732.74    291.26 o 
  -1  20   8     1464.09     1841.30    112.60 o 
   0  20   8     6834.14     6965.23    287.79 o 
   1  20   8     5117.26     5300.99    356.46 o 
   2  20   8     8531.90     9194.74    334.71 o 
   3  20   8     3086.12     3190.81    482.24 o 
   4  20   8     4442.85     4784.71    267.26 o 
  -5  21   8      329.92      349.62    167.92 o 
  -4  21   8       21.70       19.50     93.11 o 
  -3  21   8      565.72      559.41    103.51 o 
  -2  21   8      147.50      202.96     79.98 o 
  -1  21   8      421.45      516.21     99.02 o 
   0  21   8       66.75       51.55     79.86 o 
   1  21   8      804.91      968.45     93.08 o 
   2  21   8      235.40      338.22     96.84 o 
   3  21   8       32.38       85.89    100.30 o 
   4  21   8      622.90      855.52    187.00 o 
  -5  22   8      816.54      679.65    238.23 o 
  -4  22   8     6722.00     6880.64    442.46 o 
  -3  22   8     2246.77     2100.69    242.68 o 
  -2  22   8     5760.63     5794.19    276.02 o 
  -1  22   8     2124.80     2195.61    120.69 o 
   0  22   8     7288.10     7542.25    362.03 o 
   1  22   8     4032.61     4236.09    224.60 o 
   2  22   8     4058.47     4344.02    340.29 o 
   3  22   8     3913.22     3979.68    236.45 o 
   4  22   8     3260.35     3546.50    320.80 o 
  -4  23   8      125.66      187.16    110.98 o 
  -3  23   8      626.00      590.55    140.86 o 
  -2  23   8       43.79       -9.48    132.65 o 
  -1  23   8      199.05      225.02     69.19 o 
   0  23   8      153.40      186.56     67.07 o 
   1  23   8     1250.81     1415.38    112.44 o 
   2  23   8      374.79      469.78    188.10 o 
   3  23   8      222.79      204.08    118.36 o 
  -4  24   8     7540.19     7127.23    534.40 o 
  -3  24   8     1187.78      883.85    251.30 o 
  -2  24   8     6154.45     6556.40    482.36 o 
  -1  24   8     2864.09     2872.33    144.90 o 
   0  24   8     5255.38     5881.99    255.83 o 
   1  24   8     2406.14     2454.07    134.37 o 
   2  24   8     4406.35     4506.68    253.21 o 
   3  24   8     2567.71     2589.99    261.82 o 
  -3  25   8      316.22      215.51    108.48 o 
  -2  25   8       26.36      298.60    172.43 o 
  -1  25   8       77.08       11.84     72.44 o 
   0  25   8       70.66       38.66     69.30 o 
   1  25   8      225.18       92.98     73.76 o 
   2  25   8      199.70      357.15    115.44 o 
  -2  26   8     5093.30     5529.93    435.98 o 
  -1  26   8     2055.39     2301.21    193.74 o 
   0  26   8     3175.93     3258.87    179.91 o 
   1  26   8     1570.58     1819.26    135.25 o 
  -8   1   9     2605.21     2739.11    177.12 o 
  -7   1   9     5723.07     6377.96    309.70 o 
  -6   1   9     4912.77     4872.64    245.61 o 
  -5   1   9     6741.75     7217.06    275.00 o 
  -4   1   9     4090.99     4217.51    194.01 o 
  -3   1   9    14245.83    15385.70    605.57 o 
  -2   1   9     5051.67     5244.18    229.65 o 
  -1   1   9    14820.15    15086.79    592.29 o 
   0   1   9     1708.34     1667.56     99.03 o 
   1   1   9     4224.68     4021.53    185.26 o 
   2   1   9     3120.97     2788.22    142.79 o 
   3   1   9     6557.34     6593.12    284.49 o 
   4   1   9      890.13      976.10     95.59 o 
   5   1   9     9548.05    10480.94    627.49 o 
  -8   2   9        0.11      -79.73     79.73 o 
  -7   2   9       47.90       64.85     75.01 o 
  -6   2   9        1.37      -36.85     68.33 o 
  -5   2   9       21.13      -34.97     46.20 o 
  -4   2   9       88.38       86.25     51.96 o 
  -3   2   9       53.58       58.10     50.74 o 
  -2   2   9      141.91      132.30     46.61 o 
  -1   2   9      511.74      671.39     67.15 o 
   0   2   9      832.69      833.12    118.25 o 
   1   2   9     1608.32     1444.88     95.23 o 
   2   2   9       39.89       49.79     43.29 o 
   3   2   9       45.67       35.45     51.96 o 
   4   2   9        5.12      -55.10     55.10 o 
   5   2   9       68.78      131.14    120.50 o 
  -8   3   9     2310.27     2418.54    161.50 o 
  -7   3   9     3417.73     3714.57    209.53 o 
  -6   3   9     4884.86     5424.99    268.07 o 
  -5   3   9     8646.28     8879.30    306.22 o 
  -4   3   9     6515.81     7036.20    248.98 o 
  -3   3   9    13381.93    13662.22    541.30 o 
  -2   3   9     8587.74     8495.30    442.00 o 
  -1   3   9    12540.32    12223.85    485.73 o 
   0   3   9     1937.10     1944.04    122.30 o 
   1   3   9     8002.04     7538.00    314.53 o 
   2   3   9     4147.43     3790.42    178.95 o 
   3   3   9     6868.70     7079.97    303.49 o 
   4   3   9     1474.56     1430.21    116.51 o 
   5   3   9     6704.53     7004.74    324.98 o 
   6   3   9     1042.68     1083.48    166.76 o 
  -7   4   9      105.92      242.81     81.75 o 
  -6   4   9       47.02      167.49     55.62 o 
  -5   4   9      244.25      327.36     65.96 o 
  -4   4   9      136.81       91.35     41.88 o 
  -3   4   9       18.14       59.24     48.53 o 
  -2   4   9      722.20      743.42     72.91 o 
  -1   4   9      367.04      366.90     54.54 o 
   0   4   9     4947.51     4477.73    201.37 o 
   1   4   9     1269.49     1226.41     87.03 o 
   2   4   9       65.83       29.57    103.44 o 
   3   4   9      709.62      765.45     82.05 o 
   4   4   9      802.82      676.30     77.14 o 
   5   4   9      260.19      216.91     73.79 o 
   6   4   9        6.36      -78.41     91.48 o 
  -7   5   9     4627.81     4558.22    239.95 o 
  -6   5   9     4080.70     4301.79    224.09 o 
  -5   5   9    11313.73    12361.97    513.21 o 
  -4   5   9     2218.77     2318.83    106.17 o 
  -3   5   9     9054.60     9046.55    370.80 o 
  -2   5   9     4571.98     4469.68    201.77 o 
  -1   5   9    11621.70    10661.36    428.22 o 
   0   5   9     3003.64     2692.00    135.42 o 
   1   5   9    11097.40    10478.77    423.31 o 
   2   5   9     2881.26     2580.00    305.36 o 
   3   5   9    12606.99    12081.70    406.75 o 
   4   5   9     1529.66     1482.98     93.11 o 
   5   5   9     6734.91     6765.83    532.78 o 
   6   5   9      850.35      721.86    142.01 o 
  -7   6   9       94.55      118.46     71.23 o 
  -6   6   9      102.41       -3.29    117.15 o 
  -5   6   9       21.07        6.60     56.58 o 
  -4   6   9       12.09      -28.18     39.68 o 
  -3   6   9        0.55        0.89     38.83 o 
  -2   6   9        7.01      -18.19     41.71 o 
  -1   6   9      483.42      497.66     62.47 o 
   0   6   9     1614.07     1530.45     96.08 o 
   1   6   9      534.58      573.43     64.87 o 
   2   6   9      359.66      372.17     49.87 o 
   3   6   9       53.96       94.43     52.24 o 
   4   6   9      483.12      483.80     65.03 o 
   5   6   9      159.28      363.44     82.96 o 
   6   6   9       60.75       92.29    104.31 o 
  -7   7   9     4596.34     4642.20    240.90 o 
  -6   7   9     3655.17     3534.49    182.77 o 
  -5   7   9    10075.01    10845.39    457.40 o 
  -4   7   9     4145.38     4227.66    164.96 o 
  -3   7   9    11745.44    12030.02    400.93 o 
  -2   7   9     4525.27     4354.42    198.42 o 
  -1   7   9    12393.14    11581.41    464.00 o 
   0   7   9     3673.42     3539.57    167.75 o 
   1   7   9    11933.71    10907.28    365.14 o 
   2   7   9     3016.32     2937.81    167.08 o 
   3   7   9    15841.53    15079.86    502.66 o 
   4   7   9     2512.15     2462.77    119.31 o 
   5   7   9     5275.81     5289.77    317.50 o 
   6   7   9      892.15     1009.30    122.52 o 
  -7   8   9      101.30       76.80     78.48 o 
  -6   8   9      583.31      794.84     88.80 o 
  -5   8   9      102.69      123.35     59.65 o 
  -4   8   9       79.73       41.80     45.16 o 
  -3   8   9      114.73      173.95     55.67 o 
  -2   8   9      518.18      486.50     78.15 o 
  -1   8   9      456.44      441.76     62.49 o 
   0   8   9      702.05      765.54     98.97 o 
   1   8   9        2.03       70.79     37.75 o 
   2   8   9     1788.93     1554.18     83.61 o 
   3   8   9     1051.68     1084.83     77.62 o 
   4   8   9      409.56      393.12     78.25 o 
   5   8   9      252.09      343.11     86.88 o 
   6   8   9       10.53       12.85     84.39 o 
  -7   9   9     3121.79     3168.57    270.84 o 
  -6   9   9     3497.63     3532.78    186.14 o 
  -5   9   9     7842.47     8544.87    373.09 o 
  -4   9   9     4855.55     5229.27    196.33 o 
  -3   9   9    11640.03    11382.46    381.79 o 
  -2   9   9     3649.70     3495.26    139.73 o 
  -1   9   9    13564.87    12603.79    503.12 o 
   0   9   9     4742.13     4449.16    168.60 o 
   1   9   9    17288.39    15875.40    522.60 o 
   2   9   9     2723.95     2650.73    153.92 o 
   3   9   9    10338.79    10109.20    350.37 o 
   4   9   9     2768.26     2733.07    162.32 o 
   5   9   9     4945.86     5362.89    268.66 o 
   6   9   9      674.42      669.79    113.90 o 
  -7  10   9       38.33        0.12    119.11 o 
  -6  10   9     1086.11     1217.81    108.18 o 
  -5  10   9        5.40      -35.78     59.85 o 
  -4  10   9      216.21      337.98     70.27 o 
  -3  10   9      232.56      260.01     51.98 o 
  -2  10   9      153.03      139.17     40.37 o 
  -1  10   9      669.80      758.92     56.18 o 
   0  10   9      305.98      320.82     49.54 o 
   1  10   9      153.76      292.16     47.28 o 
   2  10   9     1683.87     1594.90    112.82 o 
   3  10   9     1272.24     1406.79     85.87 o 
   4  10   9      312.58      312.14     80.04 o 
   5  10   9        5.07       60.08     80.21 o 
   6  10   9      123.82       92.47     90.05 o 
  -7  11   9     5021.55     4443.15    599.45 o 
  -6  11   9     2778.69     2521.42    151.55 o 
  -5  11   9     8029.02     8089.75    358.73 o 
  -4  11   9     6373.35     6836.20    306.92 o 
  -3  11   9     9435.42     9518.76    326.02 o 
  -2  11   9     1286.43     1431.62     74.94 o 
  -1  11   9    15921.86    14705.39    424.49 o 
   0  11   9     4395.62     4277.06    142.73 o 
   1  11   9    19887.74    18248.60    599.88 o 
   2  11   9     2239.89     2304.05    108.37 o 
   3  11   9    11197.61    10721.37    371.41 o 
   4  11   9     1629.50     1710.13    196.02 o 
   5  11   9     6376.37     6208.26    458.07 o 
   6  11   9      803.27      836.59    129.50 o 
  -7  12   9        5.28      -28.72     65.17 o 
  -6  12   9       93.97      -33.65     75.63 o 
  -5  12   9        1.09       26.72     61.91 o 
  -4  12   9       16.91       29.29     58.99 o 
  -3  12   9      136.69      101.83     47.21 o 
  -2  12   9       85.56       25.70     38.98 o 
  -1  12   9     1272.20     1344.18     71.21 o 
   0  12   9        5.70       74.51     35.17 o 
   1  12   9      224.03      264.91     50.03 o 
   2  12   9     1123.69     1261.81     83.60 o 
   3  12   9      192.82      226.21     59.64 o 
   4  12   9       36.47       76.31    128.77 o 
   5  12   9       19.67      186.62     91.34 o 
  -7  13   9     4326.55     3676.48    255.11 o 
  -6  13   9     2717.79     2702.61    230.02 o 
  -5  13   9     4550.23     4677.75    265.98 o 
  -4  13   9     3915.24     3902.06    201.10 o 
  -3  13   9     8783.47     8778.16    272.78 o 
  -2  13   9     3064.53     3004.66    128.62 o 
  -1  13   9    19441.96    18260.09    524.10 o 
   0  13   9     3736.79     3570.52    126.79 o 
   1  13   9     9756.95     9411.33    329.04 o 
   2  13   9     2725.12     2685.86    124.61 o 
   3  13   9     5780.57     6174.99    233.15 o 
   4  13   9     2009.81     1895.07    284.08 o 
   5  13   9     6496.08     6596.86    323.53 o 
  -6  14   9      129.29      132.85     74.06 o 
  -5  14   9        4.50      111.61    124.49 o 
  -4  14   9      109.58       66.07     60.23 o 
  -3  14   9      687.31      800.71     67.72 o 
  -2  14   9       24.26       -3.64     39.38 o 
  -1  14   9        1.46       60.24     41.75 o 
   0  14   9       68.21       58.69     45.91 o 
   1  14   9        1.35       82.22     47.91 o 
   2  14   9       95.33       30.84     49.96 o 
   3  14   9       61.45       69.19     57.25 o 
   4  14   9      173.17      175.14     87.00 o 
   5  14   9      107.46      122.67     91.13 o 
  -6  15   9     2838.98     2504.52    155.57 o 
  -5  15   9     4642.89     4565.64    237.77 o 
  -4  15   9     3260.95     3241.96    154.17 o 
  -3  15   9     7337.68     7274.11    234.89 o 
  -2  15   9     3956.93     3947.67    143.77 o 
  -1  15   9    11012.57    10562.73    318.50 o 
   0  15   9     3510.66     3166.61    139.59 o 
   1  15   9    12713.07    12207.14    418.89 o 
   2  15   9     1810.47     1827.14    104.32 o 
   3  15   9    10305.64     9921.34    447.03 o 
   4  15   9     1509.72     1907.86    213.77 o 
   5  15   9     6354.45     6161.20    319.53 o 
  -6  16   9        8.04      -48.48     69.36 o 
  -5  16   9       46.48      106.30     81.93 o 
  -4  16   9      210.89      192.00     67.21 o 
  -3  16   9      305.98      337.68     56.12 o 
  -2  16   9       39.38       58.64     56.35 o 
  -1  16   9      124.81      222.29     49.34 o 
   0  16   9      127.10       91.44     50.44 o 
   1  16   9     1374.24     1511.34     93.79 o 
   2  16   9       92.37       23.33     52.78 o 
   3  16   9        1.32       15.05     76.33 o 
   4  16   9      393.54      453.75    110.67 o 
   5  16   9        9.34      275.84    140.62 o 
  -6  17   9     1858.41     1807.30    140.04 o 
  -5  17   9     4969.57     4737.51    209.10 o 
  -4  17   9     1640.28     1655.72    115.23 o 
  -3  17   9     5594.93     5731.10    230.20 o 
  -2  17   9     3490.41     3265.14    128.01 o 
  -1  17   9     6829.39     6602.05    214.69 o 
   0  17   9     4587.32     4394.69    181.21 o 
   1  17   9    10368.21    10317.40    364.34 o 
   2  17   9     1194.73     1391.88    109.80 o 
   3  17   9     5679.14     5649.75    365.90 o 
   4  17   9     1118.84     1250.92    142.35 o 
  -5  18   9      108.34       24.38     72.94 o 
  -4  18   9      306.06      264.29     71.05 o 
  -3  18   9       31.83       20.29     57.26 o 
  -2  18   9        4.58       33.96     49.79 o 
  -1  18   9      443.63      637.60     75.07 o 
   0  18   9      316.00      343.26     64.33 o 
   1  18   9      208.49      461.68    158.59 o 
   2  18   9        5.77       18.83     59.32 o 
   3  18   9        7.07       51.76     94.83 o 
   4  18   9      254.26       96.62     96.45 o 
  -5  19   9     3260.82     3170.78    161.80 o 
  -4  19   9     2584.27     2386.67    133.96 o 
  -3  19   9     5620.10     5309.13    219.71 o 
  -2  19   9     2485.97     2415.84    109.03 o 
  -1  19   9     3481.96     3503.79    159.29 o 
   0  19   9     2585.55     2426.08    124.99 o 
   1  19   9     8330.30     8539.18    313.45 o 
   2  19   9     1906.73     2230.59    169.38 o 
   3  19   9     5912.65     5807.91    460.44 o 
   4  19   9      596.88      369.20    109.84 o 
  -5  20   9       72.92       29.71     98.01 o 
  -4  20   9      117.98       69.71     71.78 o 
  -3  20   9      160.13      198.49     69.08 o 
  -2  20   9      352.10      326.40     62.52 o 
  -1  20   9      359.36      535.51    111.96 o 
   0  20   9       27.22       79.19     60.61 o 
   1  20   9       90.33      259.11     66.94 o 
   2  20   9      132.89      102.39     99.86 o 
   3  20   9       89.81       47.50     96.08 o 
  -4  21   9     1761.48     1811.28    164.87 o 
  -3  21   9     4884.53     5005.31    403.32 o 
  -2  21   9     3009.72     2833.13    123.45 o 
  -1  21   9     1647.44     1907.54    120.24 o 
   0  21   9     2527.77     2715.34    137.25 o 
   1  21   9     7771.81     7961.41    299.04 o 
   2  21   9     1314.06     1582.10    225.57 o 
   3  21   9     5080.19     5321.51    324.44 o 
  -4  22   9      187.68      -13.82    105.57 o 
  -3  22   9        9.22      -25.49     93.78 o 
  -2  22   9      609.34      645.14     97.36 o 
  -1  22   9      381.03      439.29     77.83 o 
   0  22   9       72.24       61.20     68.91 o 
   1  22   9      338.64      511.54    107.03 o 
   2  22   9      328.71      471.00    118.29 o 
   3  22   9      154.84      242.28    167.45 o 
  -3  23   9     4358.34     4476.53    291.77 o 
  -2  23   9     1823.26     1874.79    341.96 o 
  -1  23   9     3371.10     3869.00    226.85 o 
   0  23   9     2316.73     2398.72    133.80 o 
   1  23   9     4465.60     4540.14    199.35 o 
   2  23   9      793.77     1021.37    204.23 o 
  -2  24   9      101.85       75.42    105.30 o 
  -1  24   9       69.53       56.79     75.15 o 
   0  24   9      280.49      354.84     79.11 o 
   1  24   9      117.59      269.54     85.00 o 
  -1  25   9     4187.56     4603.11    203.07 o 
   0  25   9      679.42      665.89    188.16 o 
  -7   0  10     8717.13    10408.20    675.37 o 
  -6   0  10      397.68      413.55    128.60 o 
  -5   0  10     6310.23     7267.64    370.99 o 
  -4   0  10      539.30      724.75    113.22 o 
  -3   0  10    26379.73    27197.49   1482.81 o 
  -2   0  10      486.82      467.79     86.97 o 
  -1   0  10    29266.26    28546.14   1549.53 o 
   0   0  10       27.69       67.88     66.15 o 
   1   0  10     9768.60    10184.20    588.98 o 
   2   0  10       34.17        5.32     63.49 o 
   3   0  10    11684.71    11000.65    639.52 o 
   4   0  10      162.95      136.35     90.67 o 
   5   0  10     7853.50     8309.24    520.40 o 
  -7   1  10       30.78       99.87     94.52 o 
  -6   1  10      160.21      271.03     83.78 o 
  -5   1  10       51.54      -17.58     52.44 o 
  -4   1  10       27.11      -50.85     50.85 o 
  -3   1  10       29.77      104.09     55.08 o 
  -2   1  10       54.02       31.75     48.68 o 
  -1   1  10      425.86      750.40     77.80 o 
   0   1  10      506.03      493.12     91.76 o 
   1   1  10      121.42      198.50     56.89 o 
   2   1  10      134.74       41.30     52.79 o 
   3   1  10      190.07      223.19     76.27 o 
   4   1  10        0.35      -61.49     61.49 o 
   5   1  10        1.05       24.52    113.45 o 
  -7   2  10     7761.42     9023.54    423.38 o 
  -6   2  10      344.96      530.53     90.45 o 
  -5   2  10     8415.41     9302.50    324.78 o 
  -4   2  10      469.20      625.27     77.32 o 
  -3   2  10    20174.13    21186.81    825.22 o 
  -2   2  10       54.85      -17.53     53.66 o 
  -1   2  10    28519.52    28827.18   1106.15 o 
   0   2  10       90.87       73.85     69.33 o 
   1   2  10    24798.99    23646.28    914.64 o 
   2   2  10      157.80      136.88     53.18 o 
   3   2  10    11064.49    10561.98    436.17 o 
   4   2  10      146.25      181.60     71.71 o 
   5   2  10     5973.45     6650.42    441.77 o 
  -7   3  10        3.69       56.57     87.76 o 
  -6   3  10       14.54       -6.77     77.08 o 
  -5   3  10       65.28       66.50     54.22 o 
  -4   3  10       85.25      -17.22     51.90 o 
  -3   3  10        4.39      106.51     64.07 o 
  -2   3  10      208.52      172.97     54.34 o 
  -1   3  10      183.92      431.14     62.18 o 
   0   3  10      750.84      831.52     79.07 o 
   1   3  10      249.99      355.20     62.02 o 
   2   3  10       33.81       -9.19     50.29 o 
   3   3  10      513.37      626.82     97.37 o 
   4   3  10       18.92      -63.13     63.13 o 
   5   3  10       74.56      237.54    129.99 o 
  -7   4  10     6683.99     7449.45    359.50 o 
  -6   4  10      295.65      391.53     65.76 o 
  -5   4  10    11855.97    13343.48    555.35 o 
  -4   4  10      597.61      615.26     64.09 o 
  -3   4  10    19627.27    19694.16    770.43 o 
  -2   4  10      305.08      355.50     59.92 o 
  -1   4  10    19625.87    18679.32    730.11 o 
   0   4  10        8.15        5.71     41.82 o 
   1   4  10    14311.61    13966.95    556.83 o 
   2   4  10        1.20      -46.33     46.33 o 
   3   4  10     9198.93     9018.70    380.44 o 
   4   4  10      163.34      -14.30     65.32 o 
   5   4  10     7980.58     8343.82    528.38 o 
  -7   5  10        2.80       91.52     87.03 o 
  -6   5  10       26.69      -25.44     67.65 o 
  -5   5  10      307.29      472.52     79.81 o 
  -4   5  10       46.05       33.26     45.65 o 
  -3   5  10       46.43      192.55     60.89 o 
  -2   5  10        9.70      -48.05     48.05 o 
  -1   5  10      145.74      272.35     54.62 o 
   0   5  10      416.90      384.22     60.49 o 
   1   5  10        2.88      118.71     56.20 o 
   2   5  10       57.10      -51.47     51.47 o 
   3   5  10        5.47      104.47     63.83 o 
   4   5  10       12.38      -61.30     61.30 o 
   5   5  10      262.46      236.38    136.58 o 
  -7   6  10     7220.56     7904.10    373.65 o 
  -6   6  10      304.78      336.71     75.99 o 
  -5   6  10    11486.66    12975.98    543.71 o 
  -4   6  10        4.07      -29.40     46.58 o 
  -3   6  10     9733.27    10511.94    358.78 o 
  -2   6  10      640.02      595.15     72.72 o 
  -1   6  10    13539.93    13597.40    542.96 o 
   0   6  10       78.63       33.19     45.20 o 
   1   6  10    16700.11    15238.71    604.54 o 
   2   6  10       30.65      -47.95     47.95 o 
   3   6  10    13988.84    13172.14    535.06 o 
   4   6  10        7.78      -44.04     64.25 o 
   5   6  10     6598.97     6679.79    445.47 o 
  -7   7  10       12.85      -25.35     93.56 o 
  -6   7  10      530.76      617.67     87.39 o 
  -5   7  10      105.32      149.05     85.40 o 
  -4   7  10       15.03      -11.78     48.65 o 
  -3   7  10      127.19      219.76     59.19 o 
  -2   7  10      478.61      510.22    101.02 o 
  -1   7  10      289.17      317.78     59.73 o 
   0   7  10      198.95      182.52     53.33 o 
   1   7  10      307.64      425.91     65.75 o 
   2   7  10      150.48       47.68     56.54 o 
   3   7  10       27.97      141.53     63.56 o 
   4   7  10      303.39      173.52     76.74 o 
   5   7  10        8.28      478.08    143.52 o 
  -7   8  10     5142.96     5021.07    265.70 o 
  -6   8  10      276.73      244.35    145.48 o 
  -5   8  10    10920.33    12251.17    517.86 o 
  -4   8  10      598.25      619.41     67.53 o 
  -3   8  10    14778.48    15074.17    498.69 o 
  -2   8  10      581.85      536.60     59.48 o 
  -1   8  10    11681.86    10707.25    436.51 o 
   0   8  10       85.29       86.84     51.46 o 
   1   8  10    11607.19    10652.78    436.44 o 
   2   8  10      102.91       50.60     56.39 o 
   3   8  10    10833.95    10617.40    440.72 o 
   4   8  10        4.33      -89.63    104.77 o 
   5   8  10     6191.16     6955.15    469.52 o 
  -6   9  10      307.81      251.57    130.74 o 
  -5   9  10       35.21      149.49     78.75 o 
  -4   9  10       27.77       43.80     48.93 o 
  -3   9  10      274.77      319.98     55.98 o 
  -2   9  10      161.90       49.14     48.82 o 
  -1   9  10      182.34      218.62     57.06 o 
   0   9  10      123.97       69.84     50.66 o 
   1   9  10       29.90      198.49     58.70 o 
   2   9  10      139.80      113.11     60.65 o 
   3   9  10       69.41      196.97    106.63 o 
   4   9  10      250.32      146.29    115.07 o 
   5   9  10       15.54      208.05    138.66 o 
  -6  10  10      115.70      142.99     72.38 o 
  -5  10  10    10323.92    10994.41    572.33 o 
  -4  10  10      756.95      823.92    170.46 o 
  -3  10  10     8553.61     9180.96    319.92 o 
  -2  10  10        5.20       -1.92     41.25 o 
  -1  10  10     7744.81     7719.95    309.52 o 
   0  10  10      161.52      133.90     51.25 o 
   1  10  10    11068.02     9801.20    406.32 o 
   2  10  10       35.72       75.98     58.03 o 
   3  10  10     9680.71     8943.79    381.83 o 
   4  10  10       11.70     -101.88    111.14 o 
   5  10  10     6912.22     7515.80    502.13 o 
  -6  11  10       97.44       17.26     95.99 o 
  -5  11  10      164.94      343.70     78.97 o 
  -4  11  10      134.14       84.59     65.36 o 
  -3  11  10        0.38       55.12     49.01 o 
  -2  11  10       27.66       53.79     44.36 o 
  -1  11  10       11.16       -1.62     39.88 o 
   0  11  10       70.09      -39.62     39.62 o 
   1  11  10      352.53      464.64     71.21 o 
   2  11  10      724.03      644.37    101.42 o 
   3  11  10       15.82       45.79     63.71 o 
   4  11  10      344.81      339.88    136.46 o 
   5  11  10        3.32      210.36    145.94 o 
  -6  12  10      480.84      481.91     87.40 o 
  -5  12  10     6766.01     7406.63    480.97 o 
  -4  12  10      975.80     1091.24    153.69 o 
  -3  12  10     8304.10     8677.94    307.10 o 
  -2  12  10       59.14       50.16     47.92 o 
  -1  12  10    12196.23    11814.15    515.84 o 
   0  12  10       75.26        0.22     47.87 o 
   1  12  10     6132.99     5895.44    265.79 o 
   2  12  10        7.57      -34.48     76.79 o 
   3  12  10     8032.98     7940.83    347.18 o 
   4  12  10       29.50       12.16     80.40 o 
   5  12  10     6132.15     6349.15    319.47 o 
  -6  13  10       34.99      -71.75     71.75 o 
  -5  13  10      230.28      348.12     82.74 o 
  -4  13  10      365.48      472.74    109.28 o 
  -3  13  10       55.78       43.47     54.57 o 
  -2  13  10      482.57      292.44     59.20 o 
  -1  13  10      156.21      204.87     82.03 o 
   0  13  10       12.09       30.50     55.60 o 
   1  13  10       93.60       96.45     60.15 o 
   2  13  10      575.69      375.65     86.39 o 
   3  13  10       35.89       94.03     62.69 o 
   4  13  10      265.12      208.78     90.73 o 
   5  13  10       44.81      -65.35     89.44 o 
  -6  14  10      222.76      101.93     78.91 o 
  -5  14  10     7754.45     8147.45    369.21 o 
  -4  14  10      259.29      264.32     75.25 o 
  -3  14  10     6652.13     6771.57    250.18 o 
  -2  14  10      111.31       80.02     51.29 o 
  -1  14  10    10391.60    10268.75    385.95 o 
   0  14  10       27.23      -18.42     57.05 o 
   1  14  10     9714.12     8760.29    373.94 o 
   2  14  10        1.17      -32.67     55.01 o 
   3  14  10     9094.77     8797.91    403.25 o 
   4  14  10        0.17       40.65     90.36 o 
  -5  15  10        1.27       -0.39     74.65 o 
  -4  15  10      173.69      337.92    139.53 o 
  -3  15  10        0.63       58.55     57.63 o 
  -2  15  10      835.95      934.30     80.17 o 
  -1  15  10       27.32       97.05     53.10 o 
   0  15  10      557.36      376.93     90.61 o 
   1  15  10       77.71      172.72     56.59 o 
   2  15  10      645.15      590.09    135.87 o 
   3  15  10       24.01      174.00    166.93 o 
   4  15  10      119.83      151.16     99.08 o 
  -5  16  10     7117.89     7006.87    330.40 o 
  -4  16  10       21.80       12.90     71.47 o 
  -3  16  10     5963.88     6139.13    233.92 o 
  -2  16  10       42.28        7.04     53.53 o 
  -1  16  10     6303.24     6205.23    230.63 o 
   0  16  10       18.85      -52.13     64.14 o 
   1  16  10     7344.11     7477.85    277.93 o 
   2  16  10        2.78       49.28     59.45 o 
   3  16  10     6096.99     6151.13    308.85 o 
   4  16  10       61.65       81.54    100.79 o 
  -5  17  10        7.75       43.02     80.14 o 
  -4  17  10      373.50      315.70    176.42 o 
  -3  17  10      499.80      420.34     84.39 o 
  -2  17  10      858.03      767.09     90.63 o 
  -1  17  10        0.49      198.54     73.00 o 
   0  17  10     1388.67     1388.03     96.74 o 
   1  17  10        8.34      134.47     59.07 o 
   2  17  10      279.59      224.45     69.08 o 
   3  17  10       40.93      -56.57    128.19 o 
   4  17  10      115.87      105.82    152.31 o 
  -5  18  10     5605.73     6080.40    412.97 o 
  -4  18  10        7.56       44.26     75.14 o 
  -3  18  10     6927.49     6764.45    313.50 o 
  -2  18  10       61.03      -19.38     56.64 o 
  -1  18  10     7499.84     7262.94    341.04 o 
   0  18  10      131.71      -54.90     57.96 o 
   1  18  10    11005.82    11173.42    396.39 o 
   2  18  10       40.47      -58.81     65.91 o 
   3  18  10     7847.48     7619.80    371.46 o 
  -4  19  10      349.64      220.23    136.29 o 
  -3  19  10        0.81      -67.27     73.49 o 
  -2  19  10      599.35      584.18     80.34 o 
  -1  19  10      117.81      153.63     67.41 o 
   0  19  10      963.00     1087.39     96.49 o 
   1  19  10       14.10      105.09     67.48 o 
   2  19  10      444.47      522.90    107.41 o 
   3  19  10       54.82      346.33    112.91 o 
  -4  20  10       19.34      -54.70    109.52 o 
  -3  20  10     6595.22     6562.70    309.45 o 
  -2  20  10      130.85      154.00     74.73 o 
  -1  20  10     4157.79     4428.71    192.84 o 
   0  20  10       50.39       37.37     66.82 o 
   1  20  10     8584.67     9138.06    406.53 o 
   2  20  10       13.10      -98.51     98.51 o 
  -3  21  10       11.58       89.63    108.30 o 
  -2  21  10      886.21     1089.62    104.97 o 
  -1  21  10       36.89      -32.47     69.67 o 
   0  21  10      821.04      844.54     93.08 o 
   1  21  10        5.43      187.57     72.00 o 
   2  21  10      485.88      282.81    117.45 o 
  -2  22  10       43.78      109.86    129.29 o 
  -1  22  10     5726.15     5961.22    244.06 o 
   0  22  10       37.00      -73.24     73.24 o 
   1  22  10     8055.65     9164.21    342.48 o 
  -1  23  10       41.13       66.71     76.59 o 
   0  23  10      350.49      262.17    166.41 o 
  -6   1  11      218.76      252.19     90.29 o 
  -5   1  11     4840.63     5168.36    203.04 o 
  -4   1  11      378.30      435.15     78.63 o 
  -3   1  11    15060.02    16050.14    641.64 o 
  -2   1  11      543.48      615.20     79.44 o 
  -1   1  11     7322.22     7382.75    318.18 o 
   0   1  11     5131.86     4792.33    221.68 o 
   1   1  11    16600.31    16208.30    644.54 o 
   2   1  11     1367.32     1322.95    106.94 o 
   3   1  11     7114.05     6821.27    303.34 o 
   4   1  11     1946.45     1897.85    137.89 o 
   5   1  11     4471.64     4335.66    330.63 o 
  -6   2  11       38.26       -6.50    127.04 o 
  -5   2  11       13.82       81.93     57.69 o 
  -4   2  11       66.36       80.78     78.29 o 
  -3   2  11        2.85      168.22     64.12 o 
  -2   2  11       12.10       -0.06    117.73 o 
  -1   2  11     1044.08     1149.95    101.65 o 
   0   2  11      146.15      152.40     61.69 o 
   1   2  11       21.74      248.48     60.22 o 
   2   2  11       40.91       48.00     58.75 o 
   3   2  11       10.97       25.66     67.87 o 
   4   2  11       71.59      -27.72     74.68 o 
   5   2  11        1.52      -94.14    123.05 o 
  -6   3  11      478.20      486.61    103.25 o 
  -5   3  11     5709.74     6268.12    353.53 o 
  -4   3  11      329.48      268.49     72.84 o 
  -3   3  11     8594.88     8735.69    370.23 o 
  -2   3  11     2034.38     2194.54    154.79 o 
  -1   3  11    11333.63    11255.60    461.57 o 
   0   3  11     2036.54     1831.77    116.41 o 
   1   3  11    16947.77    16233.99    646.01 o 
   2   3  11     2301.51     2067.87    130.74 o 
   3   3  11     6306.10     6395.69    288.79 o 
   4   3  11     2637.81     2425.52    151.15 o 
   5   3  11     5370.94     5568.90    398.17 o 
  -6   4  11        0.28      -10.15     61.97 o 
  -5   4  11       14.74      132.26     72.00 o 
  -4   4  11      663.40      688.08     73.59 o 
  -3   4  11      159.32      156.42    109.86 o 
  -2   4  11       60.70       30.73     58.69 o 
  -1   4  11        0.58       63.77     57.48 o 
   0   4  11       77.65      112.07     59.44 o 
   1   4  11        1.18      109.20     57.60 o 
   2   4  11      108.31      124.32     60.87 o 
   3   4  11       38.53      226.40     71.65 o 
   4   4  11       52.12       18.63     84.02 o 
   5   4  11       43.00      -41.29    128.37 o 
  -6   5  11      750.55      829.22    223.43 o 
  -5   5  11     9625.51    10555.19    456.98 o 
  -4   5  11      991.75     1253.02     90.84 o 
  -3   5  11     9063.45     9579.63    402.98 o 
  -2   5  11     1714.89     1633.15    110.44 o 
  -1   5  11    12410.67    12227.89    633.51 o 
   0   5  11      406.38      486.87     82.05 o 
   1   5  11     8901.60     8631.31    364.84 o 
   2   5  11     3837.11     3517.48    178.22 o 
   3   5  11     8341.09     8121.31    353.28 o 
   4   5  11     1710.28     1809.41    138.95 o 
   5   5  11     5409.78     5616.20    398.75 o 
  -6   6  11        1.19      -70.89     70.89 o 
  -5   6  11       56.93      205.95     75.06 o 
  -4   6  11      329.45      225.25     78.44 o 
  -3   6  11      439.40      588.55     83.18 o 
  -2   6  11       27.70       50.43     59.47 o 
  -1   6  11      228.18      301.08     85.98 o 
   0   6  11        9.21      -37.68     56.16 o 
   1   6  11        4.77       34.00     54.24 o 
   2   6  11       20.18       23.01     89.51 o 
   3   6  11        0.15      185.68    113.27 o 
   4   6  11        0.76      -75.87     75.87 o 
   5   6  11        2.51      -71.70    133.80 o 
  -6   7  11      833.40      955.78    109.53 o 
  -5   7  11     8898.34     9869.13    433.55 o 
  -4   7  11     1714.29     1685.93    150.23 o 
  -3   7  11     7486.31     8231.33    293.54 o 
  -2   7  11     1974.85     1957.06    123.15 o 
  -1   7  11    15866.23    15030.99    601.49 o 
   0   7  11      611.38      599.71     87.43 o 
   1   7  11     8671.90     7992.73    343.28 o 
   2   7  11     4828.74     4419.35    213.98 o 
   3   7  11     8300.81     7885.99    345.39 o 
   4   7  11     1136.64     1159.46    183.07 o 
   5   7  11     3938.65     4306.29    338.61 o 
  -6   8  11      346.19      309.32     81.15 o 
  -5   8  11       11.13       54.38     87.89 o 
  -4   8  11      361.10      496.85    107.79 o 
  -3   8  11      231.04      319.92     56.49 o 
  -2   8  11      349.50      391.79     70.76 o 
  -1   8  11       15.06      182.45     61.10 o 
   0   8  11        4.37      -47.50     47.50 o 
   1   8  11        1.02       25.92     58.68 o 
   2   8  11       19.59      132.20    105.24 o 
   3   8  11       85.62      200.14     74.47 o 
   4   8  11      292.03      226.32    125.59 o 
  -6   9  11     1365.92     1803.99    183.70 o 
  -5   9  11     8780.99     9592.71    424.45 o 
  -4   9  11      619.14      626.14     86.28 o 
  -3   9  11     9513.52    10009.00    348.95 o 
  -2   9  11     2201.99     2325.61    144.84 o 
  -1   9  11    11077.00    10609.28    439.24 o 
   0   9  11      813.74      983.24     94.96 o 
   1   9  11     7431.08     7034.07    308.53 o 
   2   9  11     3465.33     3171.86    168.50 o 
   3   9  11     7316.43     7256.48    324.03 o 
   4   9  11     2326.03     2085.32    218.45 o 
  -6  10  11       26.72       24.74     76.38 o 
  -5  10  11        3.74       85.09    131.84 o 
  -4  10  11      157.07      240.97     78.37 o 
  -3  10  11      469.21      505.31     66.65 o 
  -2  10  11      525.27      486.47     62.60 o 
  -1  10  11       39.16      121.71     52.54 o 
   0  10  11       77.40       34.84     57.06 o 
   1  10  11      121.82       84.61     90.72 o 
   2  10  11       69.07       72.52     67.13 o 
   3  10  11       26.22      205.98     75.38 o 
   4  10  11       77.14      -67.88    130.91 o 
  -6  11  11      599.31      816.23    134.03 o 
  -5  11  11     6965.82     7898.76    362.03 o 
  -4  11  11      797.03      976.40    112.75 o 
  -3  11  11    11516.91    12176.21    417.62 o 
  -2  11  11     1643.84     1552.71     95.94 o 
  -1  11  11    11201.53    11059.54    461.78 o 
   0  11  11     2083.50     2011.45    151.92 o 
   1  11  11     7354.88     6692.52    431.01 o 
   2  11  11      836.77     1044.59    106.71 o 
   3  11  11     6265.79     6240.78    289.86 o 
   4  11  11     1852.32     2237.04    251.99 o 
  -5  12  11       50.01      107.08     81.63 o 
  -4  12  11      315.36      337.74    184.80 o 
  -3  12  11       24.82      182.29     69.55 o 
  -2  12  11      236.29      185.83     65.09 o 
  -1  12  11      118.22      295.75     58.14 o 
   0  12  11      331.26      287.30     75.12 o 
   1  12  11       16.27       98.13     64.90 o 
   2  12  11      263.98      243.70     77.66 o 
   3  12  11       31.08      157.01     74.63 o 
   4  12  11      471.15      583.55    162.83 o 
  -5  13  11     6714.24     7035.57    333.31 o 
  -4  13  11      813.09      719.03    103.63 o 
  -3  13  11     9945.55    10622.74    372.54 o 
  -2  13  11      878.49      903.93     81.90 o 
  -1  13  11     7780.61     8003.96    328.95 o 
   0  13  11     3953.81     3445.03    206.43 o 
   1  13  11     6626.50     6578.47    296.41 o 
   2  13  11     1644.69     1605.93    123.64 o 
   3  13  11     4950.78     4816.10    239.72 o 
   4  13  11     1566.33     1650.03    225.28 o 
  -5  14  11        1.24      125.36     86.00 o 
  -4  14  11      522.17      667.25     98.11 o 
  -3  14  11        8.36       40.41     61.23 o 
  -2  14  11      182.62      117.62     83.82 o 
  -1  14  11      206.64      209.41     99.70 o 
   0  14  11      140.96       74.91     68.51 o 
   1  14  11        3.86       26.42    102.58 o 
   2  14  11      201.85      172.33     73.74 o 
   3  14  11       17.45      276.74    141.55 o 
  -5  15  11     6932.28     7616.52    495.66 o 
  -4  15  11      961.53      953.12    112.87 o 
  -3  15  11     7876.97     8282.39    302.45 o 
  -2  15  11      604.88      590.43    152.25 o 
  -1  15  11     7543.34     7512.26    357.04 o 
   0  15  11     1854.64     1885.33    167.63 o 
   1  15  11     5981.80     5795.62    271.06 o 
   2  15  11      612.32      679.44     96.20 o 
   3  15  11     4892.84     5125.52    378.16 o 
  -4  16  11      169.61       57.14    149.70 o 
  -3  16  11        0.36       86.00     77.43 o 
  -2  16  11       14.75      -56.11     59.57 o 
  -1  16  11       63.30       45.35     69.35 o 
   0  16  11      398.60      416.94    100.96 o 
   1  16  11       70.57      103.21     93.79 o 
   2  16  11      137.75      123.77     81.40 o 
   3  16  11       75.16      119.58    134.61 o 
  -4  17  11      768.97      571.23     97.69 o 
  -3  17  11     6365.94     6658.06    313.84 o 
  -2  17  11     1058.91     1062.26     94.60 o 
  -1  17  11     5220.76     4971.15    243.22 o 
   0  17  11     1078.74      970.38    247.25 o 
   1  17  11     4209.96     4090.85    213.30 o 
   2  17  11      762.51      643.64    103.15 o 
  -3  18  11       61.11      108.34    119.87 o 
  -2  18  11       51.88       72.73     64.64 o 
  -1  18  11      111.58      191.10    107.03 o 
   0  18  11      547.26      519.22    116.57 o 
   1  18  11       21.01       89.43    110.73 o 
   2  18  11      434.01      362.22    159.53 o 
  -3  19  11     4132.82     3945.82    296.86 o 
  -2  19  11      474.47      482.58     97.69 o 
  -1  19  11     5630.71     5285.74    260.21 o 
   0  19  11      789.80      712.06    108.19 o 
   1  19  11     3993.48     3921.78    214.36 o 
  -2  20  11      151.29      281.88     93.81 o 
  -1  20  11        0.98      -87.66     87.66 o 
   0  20  11      616.06      643.24    234.07 o 
  -6   0  12     2215.21     2448.56    256.73 o 
  -5   0  12     5020.75     5254.58    352.72 o 
  -4   0  12     3937.13     4125.30    295.59 o 
  -3   0  12     5652.15     6655.39    424.42 o 
  -2   0  12     4104.98     4530.64    312.82 o 
  -1   0  12     2039.54     2112.38    186.07 o 
   0   0  12     9275.71     8820.16    532.55 o 
   1   0  12     7347.38     6916.64    432.75 o 
   2   0  12     4826.00     4351.51    302.07 o 
   3   0  12     1908.37     1655.93    187.23 o 
   4   0  12     4992.50     5083.89    360.47 o 
  -6   1  12       14.86       16.46     89.85 o 
  -5   1  12       25.40       60.90     63.44 o 
  -4   1  12       10.07      -67.21     67.21 o 
  -3   1  12        1.75       -4.51     68.14 o 
  -2   1  12       30.92       75.14     63.98 o 
  -1   1  12       30.06       81.72    126.46 o 
   0   1  12       96.26       78.67     60.34 o 
   1   1  12       22.43       10.35     56.59 o 
   2   1  12       36.23       -8.85     62.01 o 
   3   1  12       36.70      -34.17     72.16 o 
   4   1  12       70.26        4.77    117.61 o 
  -5   2  12     3425.39     3717.79    163.89 o 
  -4   2  12     4119.70     4417.14    220.70 o 
  -3   2  12     5695.51     6262.36    286.57 o 
  -2   2  12     4497.18     4411.76    215.75 o 
  -1   2  12     3476.27     3378.28    177.18 o 
   0   2  12     5618.35     5539.99    256.59 o 
   1   2  12     4684.78     4590.41    221.78 o 
   2   2  12     5382.34     5238.29    248.82 o 
   3   2  12     2478.37     2343.53    147.77 o 
   4   2  12     5624.45     5687.47    275.29 o 
  -5   3  12        0.10       -5.02     76.02 o 
  -4   3  12        0.34      -86.33     86.33 o 
  -3   3  12        8.47       45.82    118.54 o 
  -2   3  12       23.88       37.68     66.10 o 
  -1   3  12      439.24      486.59     80.90 o 
   0   3  12       53.88      -18.80     58.38 o 
   1   3  12       31.01      167.64     64.53 o 
   2   3  12       22.13       79.34     72.80 o 
   3   3  12        0.61        5.85     72.91 o 
   4   3  12       11.59       32.54    114.95 o 
  -5   4  12     4030.46     4408.65    228.29 o 
  -4   4  12     3906.24     4204.13    176.19 o 
  -3   4  12     3103.00     3536.56    186.15 o 
  -2   4  12     4868.42     5090.77    242.13 o 
  -1   4  12     4295.77     4010.47    200.14 o 
   0   4  12     4860.03     4644.26    223.73 o 
   1   4  12     5169.01     4626.51    229.44 o 
   2   4  12     7709.61     6783.56    304.59 o 
   3   4  12     1967.29     1874.85    131.88 o 
   4   4  12     4736.60     4716.39    240.63 o 
  -5   5  12      114.27      199.17     86.44 o 
  -4   5  12      277.68      413.04     69.75 o 
  -3   5  12        7.18      -64.68     64.68 o 
  -2   5  12      143.06      184.30     68.95 o 
  -1   5  12       49.91       48.95     65.99 o 
   0   5  12      443.25      418.55     73.86 o 
   1   5  12      335.19      440.74     79.51 o 
   2   5  12       30.70      125.86     67.24 o 
   3   5  12        6.42       92.45     74.55 o 
   4   5  12       45.78       48.13    122.18 o 
  -5   6  12     4885.91     5627.24    306.52 o 
  -4   6  12     7010.29     7224.88    269.28 o 
  -3   6  12     4147.58     4394.25    220.73 o 
  -2   6  12     4894.18     4758.58    229.48 o 
  -1   6  12     3950.75     3653.64    188.27 o 
   0   6  12     3561.10     3598.06    186.38 o 
   1   6  12     3999.70     3643.67    187.51 o 
   2   6  12     6400.89     6045.02    277.49 o 
   3   6  12     3784.69     3845.38    203.19 o 
   4   6  12     3037.03     2937.78    260.55 o 
  -5   7  12       19.02       43.02     79.42 o 
  -4   7  12      157.25      203.54     66.32 o 
  -3   7  12      333.79      385.34     81.37 o 
  -2   7  12       58.64      120.11     68.95 o 
  -1   7  12       80.23       66.82     58.27 o 
   0   7  12       39.11        8.55     58.71 o 
   1   7  12       17.91       62.75     64.41 o 
   2   7  12       36.87      203.92     69.06 o 
   3   7  12        0.92      -50.69     74.33 o 
   4   7  12      318.00      350.17    140.97 o 
  -5   8  12     3361.16     3638.60    208.75 o 
  -4   8  12     3338.02     3666.84    256.81 o 
  -3   8  12     2226.86     2224.01    183.59 o 
  -2   8  12     4109.38     4498.13    267.08 o 
  -1   8  12     5370.98     5324.00    248.99 o 
   0   8  12     4085.66     3812.78    194.36 o 
   1   8  12     3394.59     3289.33    176.98 o 
   2   8  12     7540.65     7115.48    318.73 o 
   3   8  12     3050.81     2943.80    173.58 o 
  -5   9  12       79.97       75.43     83.63 o 
  -4   9  12      128.04       30.89     67.23 o 
  -3   9  12      843.02     1099.71     91.23 o 
  -2   9  12      234.78      208.28    123.89 o 
  -1   9  12        4.30        2.93     59.65 o 
   0   9  12      519.12      447.16     82.99 o 
   1   9  12       84.93       83.13     77.89 o 
   2   9  12        8.39       27.92     73.82 o 
   3   9  12       32.97      -87.27    101.83 o 
  -5  10  12     3199.46     3642.47    210.68 o 
  -4  10  12     3310.68     3799.78    209.58 o 
  -3  10  12     4510.47     4784.94    195.76 o 
  -2  10  12     7535.19     7306.10    286.65 o 
  -1  10  12     6018.69     6264.33    291.67 o 
   0  10  12     4385.02     4091.20    205.64 o 
   1  10  12     2377.07     2233.50    141.14 o 
   2  10  12     4042.52     3843.14    201.28 o 
   3  10  12     3602.06     3368.94    190.32 o 
  -4  11  12      147.87      254.82     87.38 o 
  -3  11  12      448.43      518.51     80.83 o 
  -2  11  12      308.32      360.00     63.32 o 
  -1  11  12      292.78      405.05     77.78 o 
   0  11  12        1.16       25.47     64.87 o 
   1  11  12       23.11       21.37     67.28 o 
   2  11  12       47.32      -19.49     93.73 o 
   3  11  12        4.08      118.32     81.46 o 
  -4  12  12     2338.90     2645.98    170.63 o 
  -3  12  12     3510.59     3688.74    167.20 o 
  -2  12  12     4956.56     5366.53    508.01 o 
  -1  12  12     4780.36     5054.90    200.46 o 
   0  12  12     5835.74     5225.77    254.54 o 
   1  12  12     3161.62     2825.59    164.30 o 
   2  12  12     3755.37     3499.22    193.08 o 
   3  12  12     2143.02     2068.39    149.83 o 
  -4  13  12      138.21       29.68     84.09 o 
  -3  13  12      386.46      319.80     77.22 o 
  -2  13  12      482.15      600.36     78.27 o 
  -1  13  12      206.94      246.84     69.60 o 
   0  13  12       15.97      110.11     72.77 o 
   1  13  12      236.17      221.87     81.88 o 
   2  13  12       18.23       40.77     78.15 o 
  -4  14  12     2926.08     3550.66    285.18 o 
  -3  14  12     4205.59     4676.38    198.66 o 
  -2  14  12     4212.65     4181.48    181.29 o 
  -1  14  12     3749.11     3671.60    198.09 o 
   0  14  12     5474.71     5128.48    250.13 o 
   1  14  12     2886.84     2609.93    158.12 o 
   2  14  12     3306.10     3152.81    185.93 o 
  -3  15  12      223.76      277.47     75.56 o 
  -2  15  12      175.62      231.40     68.57 o 
  -1  15  12      180.00      244.88     82.22 o 
   0  15  12      210.80      354.59    260.84 o 
   1  15  12      401.55      377.65     86.27 o 
   2  15  12       10.73      138.77    146.99 o 
  -3  16  12     4213.49     4435.00    326.12 o 
  -2  16  12     4790.45     4961.24    205.65 o 
  -1  16  12     3028.17     2725.04    240.08 o 
   0  16  12     5112.86     4879.86    243.90 o 
   1  16  12     2489.30     2446.80    159.66 o 
  -2  17  12       39.55        5.61     83.93 o 
  -1  17  12      257.84      250.17     86.03 o 
   0  17  12       59.18       28.94     84.06 o 
  -4   1  13     9151.98    10807.94    461.77 o 
  -3   1  13     1442.46     1672.27    131.67 o 
  -2   1  13     5467.58     5750.41    271.84 o 
  -1   1  13      121.84       -8.70     68.28 o 
   0   1  13    10418.25     9910.65    423.30 o 
   1   1  13      480.25      513.93     86.60 o 
   2   1  13     6618.56     6865.33    314.99 o 
   3   1  13      843.44      919.48    225.57 o 
  -4   2  13        1.13      212.62     85.94 o 
  -3   2  13        3.05      -35.52     72.61 o 
  -2   2  13      170.79      146.48    105.53 o 
  -1   2  13        4.21      -41.48     68.68 o 
   0   2  13        3.51      149.53     70.61 o 
   1   2  13       77.54       -4.70     70.94 o 
   2   2  13      256.69      492.52    143.75 o 
   3   2  13       63.34      -62.07    107.61 o 
  -4   3  13     7956.12     8813.05    389.24 o 
  -3   3  13      996.53     1195.54    125.36 o 
  -2   3  13     6734.56     6887.35    314.79 o 
  -1   3  13      654.10      723.83     98.98 o 
   0   3  13     6356.26     6449.03    295.44 o 
   1   3  13      157.59       72.37     74.83 o 
   2   3  13     7118.69     6735.23    310.23 o 
   3   3  13      752.16      704.18    106.87 o 
  -4   4  13       17.20       41.70     66.02 o 
  -3   4  13      112.18      122.97     88.53 o 
  -2   4  13        2.75      -11.10     71.11 o 
  -1   4  13      153.69      165.90     76.84 o 
   0   4  13       74.70      221.34    165.08 o 
   1   4  13       73.17       -7.86     61.90 o 
   2   4  13       56.87      155.62     99.22 o 
   3   4  13        1.90      -13.70     80.12 o 
  -4   5  13     6841.74     7328.60    276.51 o 
  -3   5  13       43.27       10.02     77.09 o 
  -2   5  13     9655.34    10128.39    435.16 o 
  -1   5  13      839.09      724.38     95.05 o 
   0   5  13     7166.35     6973.99    315.21 o 
   1   5  13      574.66      537.06     90.30 o 
   2   5  13     5953.33     5629.70    270.79 o 
  -4   6  13       63.36      190.53     70.92 o 
  -3   6  13        4.33      -30.43     57.33 o 
  -2   6  13        0.82      132.02    115.24 o 
  -1   6  13       84.69      -36.79    101.02 o 
   0   6  13       34.57      168.87     72.53 o 
   1   6  13      240.38      194.99     71.98 o 
   2   6  13      350.45      484.45    102.06 o 
  -4   7  13     6180.56     6919.84    267.68 o 
  -3   7  13      183.34      151.35     66.41 o 
  -2   7  13     7914.23     8582.68    678.55 o 
  -1   7  13      896.93     1237.84    115.20 o 
   0   7  13     5921.30     5482.42    262.67 o 
   1   7  13      494.24      410.69     89.37 o 
   2   7  13     6146.07     5758.01    274.53 o 
  -4   8  13        0.24       29.12     69.80 o 
  -3   8  13      315.21      346.39     72.51 o 
  -2   8  13       50.75      101.00     60.52 o 
  -1   8  13       64.41        5.60    115.53 o 
   0   8  13      363.78      269.38     76.86 o 
   1   8  13      133.83      136.11    150.05 o 
   2   8  13       19.49        0.17     75.62 o 
  -3   9  13      257.84      236.01    109.20 o 
  -2   9  13     7862.46     7680.43    386.69 o 
  -1   9  13      980.76     1191.82    118.69 o 
   0   9  13     7130.80     6745.54    310.90 o 
   1   9  13      196.13      111.53     75.07 o 
   2   9  13     4811.10     4549.33    233.62 o 
  -3  10  13      147.62       70.09     70.17 o 
  -2  10  13        4.28      157.36     65.85 o 
  -1  10  13      212.67      176.36     61.78 o 
   0  10  13       24.30      145.12    125.59 o 
   1  10  13      167.37      -73.23     73.23 o 
  -3  11  13      891.31      951.04     96.67 o 
  -2  11  13     6751.92     7394.60    277.88 o 
  -1  11  13      418.35      547.60     81.04 o 
   0  11  13     7024.32     6602.17    306.40 o 
   1  11  13      123.79       26.05     79.40 o 
  -2  12  13       28.08      109.84     70.37 o 
  -1  12  13      325.61      218.43     65.69 o 
   0  12  13        9.10      136.89     81.37 o 
   1  12  13      504.29      322.86     88.86 o 
  -2  13  13     5352.34     5116.60    258.07 o 
  -1  13  13      209.01      305.86     92.71 o 
   0  13  13     7332.33     7007.40    323.27 o 
  -3   0  14       73.19      111.48    128.48 o 
  -2   0  14     7871.91     8835.42    556.37 o 
  -1   0  14      208.39      -72.16    114.49 o 
   0   0  14     8230.27     8371.34    529.89 o 
   1   0  14      958.78     1219.02    179.60 o 
  -3   1  14        9.74      -51.07    154.62 o 
  -2   1  14      113.53      282.31     90.86 o 
  -1   1  14       26.26      -74.94     74.94 o 
   0   1  14       23.14      209.31    103.97 o 
   1   1  14        9.94      -76.72     76.72 o 
  -3   2  14       73.05      -42.29     88.58 o 
  -2   2  14     6784.51     7775.97    355.83 o 
  -1   2  14      192.57        1.27     90.09 o 
   0   2  14     6733.75     6684.16    311.21 o 
   1   2  14      961.56      861.99    112.46 o 
  -2   3  14       44.21      107.69     86.66 o 
  -1   3  14       10.57      -79.79     79.79 o 
   0   3  14       90.63      110.08     82.36 o 
   1   3  14      361.24      218.36     93.38 o 
  -2   4  14     7342.72     8063.25    366.56 o 
  -1   4  14      337.10      278.76    118.71 o 
   0   4  14     6474.92     6692.83    312.73 o 
  -2   5  14        2.41      158.36     86.88 o 
  -1   5  14        5.53      -13.75     80.41 o 
   0   5  14        0.23      147.16     84.02 o 
  -2   6  14     7234.97     7798.37    358.51 o 
  -1   6  14      489.81      312.19     96.10 o 
   0   6  14     6944.85     6586.24    309.15 o 
  -1   7  14       47.25      -15.40     79.74 o 
                                                 
